# Supplementary material for: The Relationship between Serum Ferritin Levels and Insulin Resistance in Pre- and Postmenopausal Korean Women: KNHANES 2007–2010
Source: PLoS One. 2016 Jun 23;11(6):e0157934. doi: 10.1371/journal.pone.0157934 (PMC4919039; doi:10.1371/journal.pone.0157934)
Supplement: S1 File — Original data used for statistical analysis is shown with code specifications. (XLSX) [file pone.0157934.s001.xlsx]

## Sheet: original data
ID	year	sex	age (year)	mp	glu (mg/dl)	dri	smoke	exer	AST (IU/L)	ALT (IU/L)	chol (mg/dl)	OC	wh	horm	diau	dia	fer (ng/mL)	WC (cm)	Ht (cm)	WC/Ht	BMI (kg/m2)	insul (μIU/mL)	HOMA-IR (mg/dl)	WBC (Thous/uL)	Hb (g/dl)	crea (mg/dl)	smo	bmi_new	wc_new	wcht_new	ferritin group
P904979502	2010	2	20	0	84	4	8	3	14	10	144	2	2	0	8	8	9.07	74.3	164.4	0.451946	23.27	11.13	2.30844	5.4	11.7	0.6	0	0	0	0	1
P904977601	2010	2	31	0	99	2	1	4	19	12	174	1	2	1	8	8	22.62	90.3	169	0.53432	29.06	11.72	2.86489	6	13.2	0.6	3	1	1	1	3
P904973702	2010	2	43	0	87	3	8	4	18	9	172	2	2	0	8	8	5.63	64.8	148.8	0.435484	19.69	5.5	1.18148	5	10.5	0.7	0	0	0	0	1
P904973602	2010	2	37	0	86	4	8	1	13	7	165	2	2	0	8	8	18.16	74.6	157.5	0.473651	22.74	5.57	1.18277	6.3	12.9	0.6	0	0	0	0	3
P904973202	2010	2	35	0	87	3	8	4	16	12	142	2	2	0	8	8	36.33	85.5	155.9	0.548428	25.96	4.94	1.06119	5	13.6	0.7	0	1	1	1	4
P904972202	2010	2	41	0	93	2	8	4	20	22	229	2	2	0	8	8	43.08	76.3	159.9	0.477173	22.76	5.09	1.16881	7.5	13.6	0.8	0	0	0	0	5
P904971602	2010	2	48	0	93	4	8	5	21	20	307	2	2	0	8	8	98.53	80.5	156.5	0.514377	25.72	6.7	1.53852	5.5	13.3	0.8	0	1	0	1	6
P904968504	2010	2	21	0	82	3	8	6	16	13	201	2	2	0	8	8	28.49	77.1	160.3	0.480973	22.81	7.89	1.59748	5	12.8	0.7	0	0	0	0	4
P904968503	2010	2	27	0	93	2	1	1	14	14	158	2	2	0	8	8	49.49	68	155.7	0.436737	21.16	10.93	2.50985	4.5	12.3	0.6	3	0	0	0	5
P904968502	2010	2	29	0	92	4	1	2	16	14	162	2	2	0	8	8	51.16	82.7	150.5	0.549502	26.4	11.63	2.64188	5.2	12.1	0.6	3	1	0	1	5
P903978602	2010	2	41	0	94	3	8	1	17	25	207	2	2	0	8	8	15.99	78	160.7	0.485376	25.52	9.76	2.26528	4.8	12.7	0.7	0	1	0	0	2
P903967802	2010	2	40	0	317	5	8	4	19	21	203	2	2	0	0	0	20.18	73.3	158.5	0.462461	20.74	18.08	14.1515	5.3	14	0.6	0	0	0	0	3
P902977503	2010	2	23	0	93	5	3	8	18	12	159	2	2	0	8	8	16.13	64.6	164.5	0.392705	21.77	9.32	2.14015	5.2	12.2	0.8	1	0	0	0	2
P902976802	2010	2	33	0	90	2	3	6	16	21	219	2	2	0	8	8	15.84	74.5	159.9	0.465916	25.42	13.67	3.03778	7.2	13.2	0.7	1	1	0	0	2
P902976101	2010	2	34	0	96	2	8	3	17	10	194	2	2	0	8	8	21.76	65.9	168.2	0.391795	19.48	7.04	1.66874	4.5	13.2	0.9	0	0	0	0	3
P902973502	2010	2	36	0	82	2	8	3	16	13	207	2	2	0	8	8	22.9	67	166.4	0.402644	21.06	4.65	0.941481	6	13.8	0.7	0	0	0	0	3
P902973302	2010	2	42	0	87	2	8	8	17	14	186	2	2	0	8	8	39.91	59.8	158.8	0.376574	20.26	8.24	1.77007	4.7	14.7	0.8	0	0	0	0	5
P902972102	2010	2	33	0	87	1	8	1	18	13	216	2	2	0	8	8	16.87	67.2	151	0.445033	22.28	8.1	1.74	6.8	13.6	0.6	0	0	0	0	2
P902971802	2010	2	42	0	83	3	1	1	20	12	174	2	2	0	8	8	11.84	59.2	161.2	0.367246	17.82	4.52	0.926321	4.3	13.3	0.7	3	0	0	0	2
P902970402	2010	2	40	0	88	4	8	8	15	11	166	2	2	0	8	8	18.92	75.2	161.5	0.465635	24.84	7.93	1.72306	6.8	13.4	0.6	0	0	0	0	3
P902970302	2010	2	39	0	89	1	8	4	15	10	168	2	2	0	8	8	24.08	66.5	162.5	0.409231	20.15	8.35	1.83494	6.9	13	0.7	0	0	0	0	3
P902968602	2010	2	49	0	92	1	8	5	21	16	235	2	2	0	8	8	17.41	75.2	158.6	0.474149	25.72	6.67	1.51516	6.9	13.5	0.6	0	1	0	0	3
P902967402	2010	2	28	0	82	4	8	1	15	12	183	2	2	0	8	8	6.24	64.6	160	0.40375	19.3	9.43	1.90928	5	11.9	0.8	0	0	0	0	1
P902967202	2010	2	38	0	85	4	8	4	16	10	238	1	2	1	8	8	11.88	65	159.2	0.408291	21.74	10.25	2.15123	5.1	12.4	0.7	0	0	0	0	2
P901979702	2010	2	45	0	80	1	8	8	35	43	227	2	2	0	8	8	20.65	78.4	158.1	0.495889	25.8	8.37	1.65333	8.2	14.5	0.7	0	1	0	0	3
P901972502	2010	2	53	0	85	2	8	1	19	10	192	2	2	0	8	8	16.63	74.5	155.2	0.480026	23.62	10.69	2.24358	5.1	13.4	0.9	0	0	0	0	2
P901971702	2010	2	39	0	93	1	8	8	18	25	216	2	2	0	8	8	15.95	94	150.5	0.624585	32.14	14.04	3.224	7.3	15.2	0.6	0	1	1	1	2
P102150702	2007	2	51	0	92	1	8	8	28	30	190	2	2	0	8	8	87.6	86.9	150.8	0.57626	26.87	10	2.2716	4.8	12.7	0.8	0	1	1	1	6
P102123204	2007	2	28	0	98	1	8	8	15	27	135	2	2	0	8	8	6.1	81.4	167.7	0.485391	23.04	15.8	3.82321	4.1	11.8	0.82	0	0	0	0	1
P102110702	2007	2	52	0	91	2	8	5	20	15	202	2	2	0	8	8	40.3	81.5	159	0.512579	22.27	11.3	2.53901	4.6	13.8	0.77	0	0	0	1	5
P102102402	2007	2	30	0	106	2	8	4	29	21	186	1	2	1	8	8	42.3	84.7	156.3	0.541907	24.64	16.1	4.21383	5.6	13	0.83	0	0	0	1	5
P102100803	2007	2	33	0	84	2	8	1	25	53	140	2	2	0	8	8	62.1	72.9	155.1	0.470019	24.82	11	2.28148	8.6	14	0.75	0	0	0	0	6
P101550802	2007	2	39	0	134	2	8	8	20	27	175	2	2	0	8	8	25.6	88.5	158.4	0.558712	24.71	17.3	5.72395	6.9	13.7	0.78	0	0	1	1	3
P101290902	2007	2	34	0	94	4	8	3	17	14	176	2	2	0	8	8	7.8	77.5	151.4	0.511889	25.26	6.6	1.53185	5.6	11.1	0.84	0	1	0	1	1
P101236802	2007	2	43	0	88	2	8	8	19	18	176	2	2	0	8	8	37.1	73.6	165.7	0.444176	21.67	6.7	1.4558	4.6	12.1	0.73	0	0	0	0	5
P101148404	2007	2	23	0	90	1	1	4	23	24	164	2	2	0	8	8	25.2	77.4	158	0.489873	21.07	12.3	2.73333	7.3	13.2	0.85	3	0	0	0	3
P101110902	2007	2	41	0	90	2	8	8	22	12	167	2	2	0	8	8	27	75.5	159	0.474843	21.95	8.3	1.84444	7	12.7	0.97	0	0	0	0	4
P101108602	2007	2	35	0	93	2	1	1	19	12	148	2	2	0	8	8	6.2	92.2	164.7	0.559806	25.4	12.3	2.82444	5.3	13	0.95	3	1	1	1	1
P101106101	2007	2	38	0	87	4	8	8	18	15	104	2	2	0	8	8	5.4	71.3	158	0.451266	21.15	8.7	1.86889	5.8	11.1	0.83	0	0	0	0	1
P101105902	2007	2	48	0	98	1	8	8	24	26	159	2	2	0	8	8	8.9	98.1	153.5	0.639088	30.05	17.8	4.30716	5.4	13.7	0.91	0	1	1	1	1
P101104702	2007	2	38	0	93	2	8	3	14	11	156	1	2	1	8	8	16.2	82.3	160	0.514375	26.13	11.1	2.54889	4.5	12.3	0.85	0	1	0	1	2
P101101502	2007	2	25	0	86	4	8	1	20	21	205	2	2	0	8	8	36.4	72	163.9	0.439292	19.66	8.1	1.72	5.1	14.3	0.85	0	0	0	0	4
P029729802	2008	2	40	0	94	2	8	3	14	10	135	2	2	0	8	8	103.25	85.7	159.8	0.536295	25.69	5.7	1.32296	7.7	13.1	0.8	0	1	1	1	6
P028829703	2008	2	26	0	91	5	8	5	16	10	171	2	2	0	8	8	4.93	75.2	172.1	0.436955	19.48	5.7	1.28074	4.6	12.7	0.73	0	0	0	0	1
P028729902	2008	2	34	0	84	4	8	8	17	11	184	2	2	0	8	8	15.59	73.8	158.8	0.464736	21.73	5.7	1.18222	5.2	12.5	0.69	0	0	0	0	2
P028630303	2008	2	30	0	95	2	8	6	14	9	189	2	2	0	8	8	5.71	67.1	156	0.430128	19.07	9.6	2.25185	4.8	12.7	0.71	0	0	0	0	1
P028530202	2008	2	39	0	77	2	8	8	15	9	138	2	2	0	8	8	12.85	75.9	149.3	0.508372	22.7	8.3	1.57802	6.1	11.7	0.9	0	0	0	0	2
P028530002	2008	2	23	0	85	4	8	1	13	7	159	2	2	0	8	8	56.14	68.9	161.6	0.426361	19.68	14.6	3.0642	8.2	11.9	0.9	0	0	0	0	6
P028430302	2008	2	41	0	90	5	8	8	14	14	172	2	2	0	8	8	45.73	89.7	159.8	0.561327	27.29	8.2	1.82222	6.2	12	0.65	0	1	1	1	5
P028429802	2008	2	53	0	89	2	8	8	18	16	254	2	2	0	8	8	16.95	91.1	162.2	0.561652	25.92	17.3	3.80173	7.7	14.1	0.9	0	1	1	1	2
P028429702	2008	2	42	0	85	5	8	3	22	19	165	2	2	0	8	8	23.83	88.7	160.5	0.552648	23.52	7.3	1.5321	6.3	13.9	0.8	0	0	1	1	3
P028130102	2008	2	24	0	85	4	8	8	14	10	202	2	2	0	8	8	4.63	67.7	167.4	0.404421	19.73	6.4	1.34321	5.2	12.1	0.62	0	0	0	0	1
P028029802	2008	2	44	0	85	3	8	8	19	14	149	2	2	0	8	8	39.72	73.5	159.1	0.461974	21.89	5.6	1.17531	5.2	11.8	0.9	0	0	0	0	5
P027029902	2008	2	49	0	84	1	8	6	25	23	215	2	2	0	8	8	36.81	76.7	157.6	0.486675	21.98	5.8	1.20296	4.5	14.2	0.7	0	0	0	0	5
P026830202	2008	2	36	0	117	5	2	1	21	17	233	2	2	0	8	8	12.64	93.4	166.5	0.560961	26.4	5.4	1.56	7.7	13.8	1	2	1	1	1	2
P026829902	2008	2	37	0	92	5	8	3	17	16	173	2	2	0	8	8	23.03	81.7	165	0.495152	22.77	15.8	3.58914	4.9	13.4	0.9	0	0	0	0	3
P026829803	2008	2	38	0	95	5	8	2	17	9	155	2	2	0	8	8	42.11	70.8	155.7	0.454721	20.05	8.5	1.99383	4	12.5	0.8	0	0	0	0	5
P026729803	2008	2	22	0	86	5	8	3	17	16	179	2	2	0	8	8	6.05	78.4	166	0.472289	22.94	13.3	2.8242	8.4	13.1	0.8	0	0	0	0	1
P026530302	2008	2	35	0	137	2	8	1	18	20	137	2	2	0	8	8	10.26	87.8	164	0.535366	27.1	17.5	5.91975	6.7	13	0.8	0	1	1	1	2
P026530202	2008	2	30	0	92	1	8	3	11	11	188	2	2	0	8	8	78.85	78.2	153	0.511111	22.85	10	2.2716	7	13	0.7	0	0	0	1	6
P026529703	2008	2	21	0	89	4	8	6	15	8	194	2	2	0	8	8	15.89	72.2	155.4	0.464607	22.03	8.7	1.91185	6.8	13.4	0.9	0	0	0	0	2
P026230402	2008	2	32	0	88	4	1	1	17	11	172	2	2	0	8	8	28.39	81.5	158.7	0.513548	24.66	8.7	1.89037	9.2	13.4	1	3	0	0	1	4
P006959502	2009	2	31	0	85	2	8	8	22	15	181	2	2	0	8	8	6.01	76.1	153.3	0.496412	22.3	6.91	1.45025	6	13.1	0.7	0	0	0	0	1
P006849602	2009	2	33	0	84	4	8	3	16	11	200	1	2	1	8	8	8.37	87.8	168	0.522619	24.2	4.57	0.947852	4	12.9	0.7	0	0	1	1	1
P006849502	2009	2	35	0	106	4	8	1	20	15	132	1	2	1	8	8	16.22	82	163	0.503067	24.4	6.17	1.61486	4.4	12.5	0.7	0	0	0	0	2
P006839602	2009	2	50	0	92	4	8	8	18	17	181	2	2	0	8	8	29.88	70.3	150.8	0.46618	20.6	7.68	1.74459	5.5	13.3	0.6	0	0	0	0	4
P006829604	2009	2	36	0	93	2	8	8	32	12	192	2	2	0	8	8	12.74	66.4	159.4	0.416562	21.1	6.65	1.52704	5.5	14.5	0.8	0	0	0	0	2
P006829603	2009	2	37	0	93	2	8	2	16	12	157	2	2	0	8	8	18.44	74.3	167.2	0.444378	21.5	12	2.75556	7.6	14.1	0.6	0	0	0	0	3
P006739602	2009	2	35	0	87	4	8	5	16	11	174	2	2	0	8	8	18.01	68.5	162.8	0.420762	19.1	4.32	0.928	7.6	13.3	0.8	0	0	0	0	3
P006659602	2009	2	29	0	84	1	8	4	15	10	170	1	2	1	8	8	6.99	72.2	164.1	0.439976	19.7	9.9	2.05333	5.5	12.5	0.7	0	0	0	0	1
P006629602	2009	2	52	0	84	1	8	8	43	38	199	2	2	0	8	8	32.72	80.8	158.3	0.510423	24.9	6.38	1.32326	4.7	13.4	0.7	0	0	0	1	4
P005979602	2009	2	30	0	91	2	8	3	17	11	171	2	2	0	8	8	51.55	63.5	162.4	0.39101	18.6	7.93	1.7818	4.4	13.7	0.7	0	0	0	0	5
P005969602	2009	2	35	0	93	4	8	4	16	11	177	2	2	0	8	8	10.8	78.5	169.3	0.463674	21.3	9.93	2.28022	4.5	11.9	0.7	0	0	0	0	2
P005919603	2009	2	32	0	94	3	1	8	16	11	157	2	2	0	8	8	17.72	67.2	165.6	0.405797	18.5	5.35	1.24173	7.2	14.7	0.8	3	0	0	0	3
P005769602	2009	2	41	0	89	3	8	7	15	12	195	2	2	0	8	8	43.32	85.2	163.8	0.520147	25	8.11	1.7822	6.3	13.4	0.6	0	1	1	1	5
P005699603	2009	2	33	0	88	4	8	1	14	10	142	2	2	0	8	8	15.4	73.2	159.7	0.458359	20.3	5.81	1.26242	5	13.1	0.8	0	0	0	0	2
P005659602	2009	2	32	0	94	4	8	5	14	9	180	2	2	0	8	8	13.54	75.2	167.4	0.449223	20.2	9.12	2.11674	5.1	12.9	0.7	0	0	0	0	2
P005569602	2009	2	47	0	94	1	8	5	18	11	194				8	8	9.19	71.5	162.4	0.440271	19.5	4.45	1.03284	4.4	13.4	0.8	0	0	0	0	1
P005559602	2009	2	40	0	90	2	8	3	15	7	172	2	2	0	8	8	4.33	85	157.8	0.538657	26.5	8.37	1.86	5.9	11.3	0.7	0	1	1	1	1
P005529602	2009	2	34	0	87	4	8	1	20	15	248	2	2	0	8	8	39.35	75.5	164.3	0.459525	19.9	7.67	1.64763	4.9	13.8	0.6	0	0	0	0	5
P005489602	2009	2	49	0	98	4	8	6	16	8	241	2	2	0	8	8	4.89	74.9	168.9	0.443458	20.9	7.31	1.76884	4.2	11.6	0.8	0	0	0	0	1
P005469602	2009	2	44	0	86	3	8	6	16	11	189	2	2	0	8	8	23.27	68.5	155.4	0.440798	20.1	5.86	1.24435	4.6	13.2	0.9	0	0	0	0	3
P005419602	2009	2	40	0	92	3	8	6	15	10	181	2	2	0	8	8	13.55	79	157.8	0.500634	23.5	7.6	1.72642	6.8	12.9	0.9	0	0	0	0	2
P005369601	2009	2	48	0	100	6	8	7	26	17	188				8	8	25.33	77	167	0.461078	19.9	6.52	1.60988	5	13.7	0.7	0	0	0	0	3
P004949602	2009	2	39	0	88	3	8	5	17	13	155	2	2	0	8	8	25.3	76.2	158	0.482278	23.4	11.38	2.47269	5.1	13	0.6	0	0	0	0	3
P004909603	2009	2	28	0	97	3	8	5	19	15	172	2	2	0	8	8	44.27	76.8	164.3	0.467438	21	6.7	1.60469	7.9	14.4	0.6	0	0	0	0	5
P004809602	2009	2	35	0	82	4	8	3	19	15	114	2	2	0	8	8	42.93	73.4	152	0.482895	19.3	7.55	1.52864	9.5	14.1	0.7	0	0	0	0	5
P004779602	2009	2	36	0	93	5	8	5	19	30	178	2	2	0	8	8	30.29	104.6	176	0.594318	32.8	13.18	3.02652	5.7	14.1	0.6	0	1	1	1	4
P004709602	2009	2	40	0	85	2	8	8	16	13	178	2	2	0	8	8	40.62	73.7	155.6	0.47365	21.7	10.93	2.29395	4.3	14.8	0.6	0	0	0	0	5
P004679603	2009	2	20	0	99	4	8	8	36	53	174	2	2	0	8	8	23.05	103.6	161.3	0.642281	33.5	19.94	4.87422	9.3	14.5	0.6	0	1	1	1	3
P004679602	2009	2	43	0	97	4	8	6	17	10	192	2	2	0	8	8	51.45	79.3	162	0.489506	22.7	7.44	1.78193	7.2	14.3	0.6	0	0	0	0	5
P004649602	2009	2	40	0	83	2	8	7	19	17	205	2	2	0	8	8	6.63	76.2	161	0.473292	22.5	9.5	1.94691	4	11.1	0.7	0	0	0	0	1
P004629602	2009	2	42	0	94	4	8	4	11	8	190	2	2	0	8	8	56.08	73.2	160.4	0.456359	22.9	9.93	2.30474	8.6	12	0.7	0	0	0	0	6
P004569602	2009	2	41	0	88	2	8	5	20	22	179	2	2	0	8	8	17.58	74.6	151.5	0.492409	22.6	8.58	1.8643	5.5	13.4	0.6	0	0	0	0	3
P004549602	2009	2	34	0	90	4	8	8	15	9	139	2	2	0	8	8	35.81	65.8	160.5	0.409969	17.4	4.82	1.07111	4	11.9	0.6	0	0	0	0	4
P004489602	2009	2	45	0	90	5	8	1	16	11	183	2	2	0	8	8	24.14	79.5	162.6	0.48893	20.7	6.14	1.36444	4.5	11.5	0.6	0	0	0	0	3
P004429602	2009	2	36	0	83	2	8	4	16	11	169	2	2	0	8	8	18.07	68.2	157.4	0.433291	18.4	6.64	1.36079	4.3	13.3	0.7	0	0	0	0	3
P004419602	2009	2	41	0	95	1	8	4	17	13	147	2	2	0	8	8	28.56	70.6	164	0.430488	22	10.3	2.41605	5.5	13.9	0.8	0	0	0	0	4
P004379602	2009	2	41	0	80	3	8	4	15	11	166	2	2	0	8	8	45.14	66.3	153.6	0.431641	18.6	5.15	1.01728	6.1	13.4	0.5	0	0	0	0	5
P003989602	2009	2	33	0	73	3	2	4	15	8	156	2	2	0	8	8	8.39	86.5	174.1	0.496841	23.4	7.08	1.27615	6.4	14.3	0.8	2	0	1	0	1
P003929603	2009	2	20	0	74	4	8	8	15	9	167	2	2	0	8	8	22.16	67.3	152.1	0.442472	21.6	6.18	1.12919	4.2	12	0.7	0	0	0	0	3
P003929602	2009	2	45	0	90	6	8	8	23	16	191	2	2	0	8	8	19.56	95.8	153	0.626144	30.7	9.29	2.06444	5.9	13.9	0.7	0	1	1	1	3
P003899602	2009	2	48	0	98	2	2	2	17	13	185	2	2	0	8	8	52.25	85.7	154.9	0.55326	25.7	10.33	2.4996	6.6	13.3	0.6	2	1	1	1	5
P003719502	2009	2	49	0	80	2	8	3	21	28	214	2	2	0	8	8	14.42	86.7	161.3	0.537508	26.2	11.08	2.18864	5.5	12.7	0.6	0	1	1	1	2
P003709602	2009	2	42	0	85	2	8	8	20	14	136	2	2	0	8	8	7.34	72.6	157.3	0.461538	22.4	8.95	1.8784	5.8	12	0.7	0	0	0	0	1
P003609602	2009	2	38	0	84	4	8	1	17	16	219	2	2	0	8	8	20.24	83.5	161.9	0.51575	24.6	10.68	2.21511	4.6	12.7	0.5	0	0	0	1	3
P003559504	2009	2	24	0	93	1	2	8	33	61	163				1	1	217.69	108.1	165.4	0.653567	34.2	28.5	6.54444	6.8	14.8	0.7	2	1	1	1	6
P003539502	2009	2	35	0	85	2	8	4	19	14	198	2	2	0	8	8	16.45	81.8	163.7	0.499695	22.7	6.78	1.42296	6.1	13.9	0.8	0	0	0	0	2
P003519602	2009	2	34	0	96	4	1	8	17	11	150	2	2	0	8	8	27.1	91.1	166	0.548795	29.4	10.18	2.41304	4.6	14.1	0.7	3	1	1	1	4
P003469602	2009	2	24	0	91	4	8	5	28	44	169	2	2	0	8	8	33.74	92.3	164	0.562805	25	8.86	1.99077	4.1	14.5	0.8	0	1	1	1	4
O912969502	2010	2	37	0	89	2	8	7	16	12	176	2	2	0	8	8	41.13	80.5	152.7	0.527177	23.16	11.15	2.45025	5.6	13.5	0.7	0	0	0	1	5
O912967504	2010	2	32	0	93	1	8	8	14	10	172	2	2	0	8	8	22.34	70.5	160.8	0.438433	19.99	12.24	2.81067	5.9	13.3	0.8	0	0	0	0	3
O912966602	2010	2	28	0	99	3	8	1	18	21	223	2	2	0	8	8	18.79	82	163.3	0.502143	22.69	13.86	3.388	6.4	12.2	0.8	0	0	0	0	3
O912964004	2010	2	36	0	96	1	8	5	31	35	145	2	2	0	8	8	38.29	73.5	159.5	0.460815	22.72	11.35	2.69037	4.4	13	0.7	0	0	0	0	5
O911979003	2010	2	30	0	85	2	8	8	17	15	167	2	2	0	8	8	31.54	96.4	165.2	0.583535	31	9.39	1.97074	5.5	11.9	0.6	0	1	1	1	4
O911979002	2010	2	50	0	99	2	8	1	19	23	252	2	2	0	8	8	65.12	110	162	0.679012	34.41	13.08	3.19733	4.8	13.3	0.7	0	1	1	1	6
O911977203	2010	2	30	0	87	4	8	2	15	9	163	2	2	0	8	8	95.86	72.7	159	0.457233	18.71	8.89	1.9097	7.9	13.1	0.7	0	0	0	0	6
O911975302	2010	2	27	0	79	2	8	8	13	9	187	2	2	0	8	8	30.19	68.8	159.8	0.430538	19.35	8.59	1.67558	9.7	13.9	0.6	0	0	0	0	4
O911972602	2010	2	36	0	92	4	8	1	19	16	216	2	2	0	8	8	22.26	72.3	151.2	0.478175	22.18	7.38	1.67644	6	13.2	0.6	0	0	0	0	3
O911972402	2010	2	23	0	80	3	8	1	15	8	126	2	2	0	8	8	25.23	62.2	155.5	0.4	17.82	9.19	1.81531	5.9	14	0.9	0	0	0	0	3
O911971902	2010	2	41	0	87	1	8	8	15	13	226	2	2	0	8	8	26.05	79.6	161.2	0.493797	22.97	8.62	1.8517	5	13.1	0.5	0	0	0	0	4
O911969502	2010	2	40	0	91	4	8	7	16	11	180	2	2	0	8	8	8.75	75.5	161.2	0.468362	21.74	8.87	1.99301	7.5	12.8	0.7	0	0	0	0	1
O911969102	2010	2	36	0	86	1	8	3	21	19	199	2	2	0	8	8	22.43	74.2	159.3	0.465788	21.04	6.31	1.3399	6.6	11.3	0.6	0	0	0	0	3
O911968902	2010	2	38	0	95	2	8	4	32	54	201	2	2	0	8	8	21.19	84.6	162.6	0.520295	26.78	11.77	2.76086	5.6	13.2	0.6	0	1	0	1	3
O910973801	2010	2	43	0	85	2	8	3	20	15	181	1	2	1	8	8	36.64	69.9	159.4	0.438519	20.62	9.08	1.90568	5.5	12.9	0.6	0	0	0	0	5
O910970702	2010	2	34	0	82	1	3	4	15	10	144	2	2	0	8	8	26.8	69.3	156.4	0.443095	22.61	7.84	1.58736	4.6	13	0.7	1	0	0	0	4
O910969301	2010	2	44	0	91	3	8	1	15	26	174	2	2	0	8	8	4.8	84.8	158.2	0.53603	25.93	9.82	2.20647	6.6	10.3	0.7	0	1	0	1	1
O910968503	2010	2	39	0	79	4	8	1	13	11	144	2	2	0	8	8	8.96	86.4	161.7	0.534323	25.24	9.46	1.84528	6.9	14.4	0.7	0	1	1	1	1
O910967102	2010	2	40	0	89	2	8	5	23	14	255	2	2	0	8	8	43.76	72.8	151.2	0.481481	22.83	9.89	2.17336	4.6	13.3	0.7	0	0	0	0	5
O909971801	2010	2	36	0	93	4	8	4	20	17	206	2	2	0	8	8	18.38	76.5	164	0.466463	22.31	6.97	1.60052	5.1	13	0.8	0	0	0	0	3
O909967102	2010	2	25	0	107	1	8	1	16	13	188	2	2	0	8	8	82.1	71.7	155.2	0.461985	19.76	11.21	2.96165	7.1	14.3	0.6	0	0	0	0	6
O909965601	2010	2	46	0	92	4	8	1	17	12	194	1	2	1	8	8	8.33	71.5	154.2	0.463684	20.4	5.9	1.34025	4.9	12.5	0.7	0	0	0	0	1
O909965502	2010	2	40	0	90	4	8	2	18	17	169	2	2	0	8	8	35.6	63	156.4	0.402813	18.93	6.82	1.51556	5.1	12.8	0.6	0	0	0	0	4
O909965201	2010	2	28	0	89	4	8	8	10	4	180	2	2	0	8	8	14.22	76	166.3	0.457005	24.05	14.54	3.19521	4.4	12.7	0.8	0	0	0	0	2
O909964302	2010	2	43	0	95	1	8	1	13	9	151	2	2	0	0	0	26.6	84.8	162.1	0.523134	24.58	10.31	2.4184	5.7	12.4	0.8	0	0	0	1	4
O908977402	2010	2	38	0	76	3	8	6	22	39	322	2	2	0	8	8	68.3	80	158.8	0.503778	22.17	7.69	1.44306	8.6	13.8	0.7	0	0	0	0	6
O908976402	2010	2	40	0	106	1	8	1	15	6	219	2	2	0	8	8	37.09	75.5	159.5	0.473354	22.56	15.12	3.95733	9.6	13	0.5	0	0	0	0	5
O908975401	2010	2	36	0	95	4	8	7	23	32	279	2	2	0	8	8	33.37	100.3	162	0.619136	34.06	13.01	3.05173	7.6	13.3	0.8	0	1	1	1	4
O908974001	2010	2	34	0	100	6	8	1	19	16	148	2	2	0	8	8	10.26	78.4	160.4	0.488778	23.55	15.63	3.85926	7.7	13.5	0.9	0	0	0	0	2
O908973303	2010	2	30	0	87	4	8	8	17	10	186	2	2	0	8	8	33.8	71	162	0.438272	20	9.29	1.99563	4.4	14.2	0.7	0	0	0	0	4
O907978603	2010	2	20	0	70	4	8	8	18	9	155	2	2	0	8	8	101.43	64.6	153.9	0.419753	17.52	6.33	1.09407	6.2	13.6	0.77	0	0	0	0	6
O907977902	2010	2	37	0	89	4	8	8	15	13	208	2	2	0	8	8	8.47	85.4	161.9	0.527486	24.87	8.97	1.97119	6.1	14.5	0.79	0	0	1	1	1
O907977502	2010	2	41	0	82	1	8	4	21	17	147	2	2	0	8	8	83.22	68.8	149.7	0.459586	20.48	6.78	1.37274	6	12.9	0.76	0	0	0	0	6
O907976102	2010	2	40	0	79	4	1	7	18	18	216	2	2	0	8	8	27.28	85.5	158.2	0.540455	25.69	12.13	2.3661	6.8	13.1	0.76	3	1	1	1	4
O907974702	2010	2	33	0	80	4	8	4	18	14	211	2	2	0	8	8	21.31	74.7	149.2	0.50067	23.76	7.98	1.5763	6.3	13.7	0.81	0	0	0	0	3
O907972202	2010	2	40	0	95	4	8	4	15	13	196	2	2	0	8	8	79.98	72.2	158.4	0.455808	21.56	6.09	1.42852	4.5	12.7	0.76	0	0	0	0	6
O907970702	2010	2	45	0	84	2	8	8	16	6	177	2	2	0	8	8	19.22	83.4	158.5	0.526183	22.73	7.89	1.63644	5.7	11.9	0.66	0	0	0	1	3
O907969602	2010	2	35	0	87	2	8	5	15	11	160	2	2	0	8	8	74.68	79	162.4	0.486453	21.46	10.03	2.15459	4.8	13.7	0.66	0	0	0	0	6
O907969202	2010	2	32	0	70	2	8	8	20	15	238	2	2	0	8	8	51.05	69.6	159.8	0.435544	20.25	6.23	1.07679	4	13.3	0.81	0	0	0	0	5
O907968803	2010	2	26	0	80	4	8	6	13	12	183	1	2	1	8	8	45.32	70	160.6	0.435866	20.59	12.25	2.41975	5.5	13.8	0.8	0	0	0	0	5
O907968004	2010	2	46	0	97	4	8	8	18	13	243	2	2	0	8	8	18.07	71.6	161	0.44472	19.64	9.79	2.34477	9.7	14.1	0.86	0	0	0	0	3
O906976403	2010	2	24	0	77	2	8	3	15	10	132	2	2	0	8	8	57.01	76.1	159.9	0.475922	19.87	8.02	1.52479	5.7	12.5	0.7	0	0	0	0	6
O906976402	2010	2	47	0	81	1	8	8	21	18	170	2	2	0	8	8	20.92	88.9	156.4	0.568414	26.45	9.04	1.808	6.5	12.1	0.68	0	1	1	1	3
O906975702	2010	2	45	0	121	4	8	5	12	13	190	2	2	0	8	8	9.59	77.4	171.2	0.452103	21.7	11.66	3.4836	5.1	13.9	0.81	0	0	0	0	2
O906974902	2010	2	34	0	106	5	3	4	41	56	172	2	2	0	8	8	43.25	105.9	166	0.637952	37.02	27.53	7.20538	7.7	12.8	0.71	1	1	1	1	5
O906972602	2010	2	41	0	85	3	8	7	15	8	193	2	2	0	8	8	6.52	72.4	155.7	0.464997	20.42	13.42	2.81654	4	11.4	0.71	0	0	0	0	1
O906972202	2010	2	33	0	87	1	8	1	16	16	183	2	2	0	8	8	39.94	78.5	157.8	0.497465	23.81	14.28	3.06756	7.2	14.2	0.77	0	0	0	0	5
O906971302	2010	2	54	0	91	2	8	6	22	14	210	2	2	0	8	8	13.46	74.4	152.1	0.489152	20.06	8.73	1.96156	7.7	12.9	0.82	0	0	0	0	2
O906970702	2010	2	38	0	92	1	8	6	33	53	213	2	2	0	8	8	19.65	94.7	166.1	0.570138	28.56	18.28	4.15249	6.3	13.1	0.72	0	1	1	1	3
O906968602	2010	2	37	0	92	1	1	1	13	8	172	2	2	0	8	8	40.39	72.8	165.9	0.438819	21.98	7.46	1.69462	6	13.5	0.63	3	0	0	0	5
O906967904	2010	2	36	0	88	4	8	8	18	15	134	2	2	0	8	8	21.06	70.3	161.8	0.434487	19.82	16.55	3.59605	4	12.1	0.7	0	0	0	0	3
O906967402	2010	2	35	0	83	4	8	1	18	16	179	2	2	0	8	8	17.09	65	153.9	0.422352	18.03	7.81	1.60057	4.2	13.6	0.76	0	0	0	0	2
O905972102	2010	2	29	0	95	4	3	1	11	14	170	1	2	1	8	8	46.87	80.9	167.2	0.483852	21.03	9.24	2.16741	5.6	13.1	0.67	1	0	0	0	5
O905970701	2010	2	45	0	83	5	3	1	20	12	192	2	2	0	8	8	7.8	68.2	160.5	0.424922	18.79	8.79	1.80141	5	13.6	0.7	1	0	0	0	1
O904977202	2010	2	48	0	88	2	8	2	14	10	165	2	2	0	8	8	18.21	73.8	151	0.488742	22.06	8.22	1.78607	5	12.4	0.87	0	0	0	0	3
O904975902	2010	2	45	0	83	4	8	8	20	16	188	2	2	0	8	8	27.83	79.1	160.5	0.492835	22.67	9.9	2.02889	5.4	13.3	0.65	0	0	0	0	4
O904975302	2010	2	44	0	88	2	8	8	16	12	182	2	2	0	8	8	11.87	70.8	169.5	0.417699	20.12	15.89	3.45264	4.1	13.1	0.81	0	0	0	0	2
O904973402	2010	2	48	0	103	1	8	7	41	63	212	2	2	0	8	8	36.96	74	160.8	0.460199	20.73	10.32	2.62459	5.4	13.4	0.69	0	0	0	0	5
O904970502	2010	2	40	0	115	4	8	4	22	14	192	2	2	0	8	8	3.39	69.6	152	0.457895	22.46	5.81	1.64975	5.9	11.3	0.7	0	0	0	0	1
O904969902	2010	2	50	0	87	1	8	6	22	16	207	2	2	0	8	8	56.94	88.7	156.9	0.565328	24.49	21.8	4.68296	5.9	14	0.68	0	0	1	1	6
O904969002	2010	2	46	0	70	2	8	4	18	14	137	2	2	0	8	8	57.24	79.1	160.2	0.493758	22.64	7.81	1.34988	4.7	14.2	0.79	0	0	0	0	6
O904967802	2010	2	39	0	95	5	8	6	20	18	164	2	2	0	8	8	26.76	77.6	157.8	0.491762	24.62	11.6	2.72099	5	13.6	0.8	0	0	0	0	4
O904966702	2010	2	38	0	91	4	8	1	18	12	159	2	2	0	8	8	41.03	67	159.6	0.419799	19.39	6.22	1.39758	5.9	13.7	0.78	0	0	0	0	5
O904965102	2010	2	42	0	86	2	8	7	21	27	181	2	2	0	8	8	31.68	83.2	162.4	0.512315	23.7	20.72	4.3998	8.1	13.3	0.73	0	0	0	1	4
O902972402	2010	2	36	0	78	3	8	8	16	11	163	2	2	0	8	8	7.64	72	161.6	0.445545	20.07	9.45	1.82	4.2	11.3	0.83	0	0	0	0	1
O901979502	2010	2	35	0	78	3	8	8	16	11	189	2	2	0	8	8	6.74	67.2	152.8	0.439791	20.6	13.12	2.52681	6.1	14.4	0.54	0	0	0	0	1
O901974502	2010	2	48	0	96	5	8	8	12	8	180	2	2	0	8	8	15.11	79.2	154.9	0.511298	24.55	10.08	2.38933	5.8	13.4	0.56	0	0	0	1	2
O901973402	2010	2	38	0	83	2	8	5	22	19	261	2	1	1	8	8	44.72	82.6	154.5	0.534628	23.5	8.83	1.8096	7.5	13.7	0.61	0	0	0	1	5
O901972202	2010	2	36	0	93	2	8	7	16	10	205	2	2	0	8	8	25.67	71.5	152.6	0.468545	21.26	6.4	1.46963	5.5	11.8	0.53	0	0	0	0	3
O901969202	2010	2	27	0	92	4	2	2	16	12	178	2	2	0	8	8	48.08	80.9	163.5	0.494801	24.17	15.01	3.40968	6.5	13.9	0.66	2	0	0	0	5
O901964902	2010	2	37	0	88	5	8	5	13	9	210	2	2	0	8	8	8.46	85.2	163.2	0.522059	23.69	9.67	2.10114	7.4	13.3	0.91	0	0	1	1	1
O107189902	2007	2	35	0	85	2	8	7	21	21	152	2	2	0	8	8	23.5	92.4	168.4	0.548694	27.79	10.3	2.16173	6	13.4	0.93	0	1	1	1	3
O107135702	2007	2	36	0	109	2	8	7	30	29	175	2	2	0	8	8	10.5	78.7	164.6	0.478129	20.3	9.4	2.52988	6.3	12.4	0.85	0	0	0	0	2
O107134802	2007	2	33	0	94	4	8	6	19	19	136	2	2	0	8	8	18.9	101.7	162.6	0.625461	27.65	11.4	2.64593	6.3	12.7	0.8	0	1	1	1	3
O107115902	2007	2	36	0	92	4	8	2	15	11	166	2	2	0	8	8	14	81.2	155.8	0.521181	23.94	9.6	2.18074	7	13.4	0.86	0	0	0	1	2
O107112702	2007	2	34	0	91	1	8	6	17	16	186	2	2	0	8	8	2.6	80.5	158.5	0.507886	22.49	22.4	5.03309	4.9	11.2	0.95	0	0	0	0	1
O107112402	2007	2	34	0	77	2	8	4	37	58	145	2	2	0	8	8	44	77.9	162.3	0.479975	22.78	8.2	1.55901	5.8	12.5	0.77	0	0	0	0	5
O107112002	2007	2	41	0	103				27	16	157	2	2	0			46.6	71.3	155.5	0.458521	19.02	11.2	2.8484	5.7	11.5	0.87		0	0	0	5
O107106102	2007	2	39	0	89	4	8	8	23	18	208	2	2	0	8	8	46.9	85	156.8	0.542092	25.01	10.5	2.30741	4.3	12.2	1.08	0	1	1	1	5
O107103702	2007	2	30	0	99	1	8	2	19	15	153	2	2	0	8	8	4.2	73.2	167.3	0.437537	19.76	7.3	1.78444	6.3	12.5	0.75	0	0	0	0	1
O107100802	2007	2	43	0	90				21	18	200	2	2	0			67.4	89.9	158.1	0.568627	26	11.8	2.62222	6.1	13.7	0.74		1	1	1	6
O107100602	2007	2	35	0	93	1	8	8	19	24	121	2	2	0	8	8	3.7	94.1	160.8	0.585199	25.64	26.3	6.03926	5.2	10.9	0.89	0	1	1	1	1
O106165103	2007	2	26	0	95	4	8	8	21	18	157	2	2	0	8	8	19.8	63	159.4	0.395232	16.96	8.7	2.04074	6.9	12.8	1.08	0	0	0	0	3
O104273403	2007	2	20	0	81	4	1	8	16	15	151	2	2	0	8	8	23.9	62.1	154	0.403247	18.26	5.9	1.18	6.9	14	0.9	3	0	0	0	3
O104273402	2007	2	41	0	90	1	8	8	15	11	171	2	2	0	8	8	44.8	71.2	154.8	0.459948	22.03	6.1	1.35556	4.4	13.5	0.91	0	0	0	0	5
O104213402	2007	2	40	0	100	4	8	2	23	25	196	2	2	0	8	8	28.4	71	157.2	0.451654	21.53	10.3	2.54321	7.6	13.6	0.83	0	0	0	0	4
O104164702	2007	2	46	0	98	1	8	7	27	29	199	2	2	0	8	8	68.8	89	157.5	0.565079	27.57	10.8	2.61333	7.9	11.8	0.74	0	1	1	1	6
O104137302	2007	2	53	0	285	3	8	1	17	25	238	2	2	0	8	8	78.1	92	155.6	0.59126	27.01	8	5.62963	7.7	13.9	0.95	0	1	1	1	6
O104112402	2007	2	39	0	90	2	8	5	15	10	138	2	2	0	8	8	16.9	69.5	150.9	0.46057	20.99	7.8	1.73333	4	12.5	0.86	0	0	0	0	2
O104112002	2007	2	40	0	80	4	1	2	20	21	197	2	2	0	8	8	15.7	79.2	159.2	0.497487	25.33	7.3	1.44198	7.1	13.4	0.77	3	1	0	0	2
O104110602	2007	2	27	0	84	4	8	4	16	15	171	2	2	0	8	8	10.5	82	164.2	0.499391	21.55	8.4	1.74222	6.7	12.3	0.68	0	0	0	0	2
O104104001	2007	2	42	0	86	2	8	7	15	13	239	2	2	0	8	8	5.9	80.2	148.2	0.541161	23.22	7.3	1.55012	4.7	11.5	0.76	0	0	0	1	1
O103127202	2007	2	38	0	94	4	8	8	19	20	215	2	2	0	8	8	1	70.6	153.8	0.459038	20.8	10.7	2.48346	5.3	10.4	0.88	0	0	0	0	1
O103126102	2007	2	36	0	83	4	8	6	16	18	111	2	2	0	8	8	9	89.6	164.6	0.54435	25.65	11.7	2.39778	6.8	11.6	0.76	0	1	1	1	1
O103122505	2007	2	26	0	83	3	8	7	18	19	178	2	2	0	8	8	26	76.4	162.7	0.469576	21.49	10.2	2.09037	7.5	12.5	0.86	0	0	0	0	4
O103110706	2007	2	33	0	93	2	8	3	26	16	148	2	2	0	8	8	68	72.6	165.5	0.438671	21.14	19.1	4.38593	6.6	13.3	0.86	0	0	0	0	6
O103107904	2007	2	22	0	66	3	8	6	42	42	144	2	2	0	8	8	57.6	78.6	161.2	0.487593	19.93	6.9	1.12444	6.6	12.9	0.54	0	0	0	0	6
O103106402	2007	2	27	0	71	1	8	8	19	19	186	2	2	0	8	8	45.2	66	162	0.407407	17.83	6	1.05185	4.8	13.3	0.78	0	0	0	0	5
O103103403	2007	2	26	0	97	3	8	7	13	17	134	2	2	0	8	8	66.8	79.3	164	0.483537	24.32	14	3.35309	8.5	12.8	0.87	0	0	0	0	6
O103103103	2007	2	20	0	78	3	8	6	33	27	227	2	2	0	8	8	6.3	78.6	163.3	0.481323	21.97	6.6	1.27111	4.9	11.5	0.97	0	0	0	0	1
O103103102	2007	2	43	0	91	5	8	3	32	27	219	2	2	0	8	8	19.9	81.9	158.9	0.515419	23.45	10.1	2.26938	4.9	12.4	0.72	0	0	0	1	3
O103100802	2007	2	51	0	99	3	8	8	33	31	218	2	2	0	8	8	8.6	93.6	149.5	0.626087	26.17	9.9	2.42	6.6	12.3	0.78	0	1	1	1	1
O102521901	2007	2	44	0	79	4	8	7	14	15	145	2	2	0	8	8	24.4	78.6	160.3	0.490331	22.92	8.6	1.67753	4.9	13.6	0.87	0	0	0	0	3
O102160802	2007	2	49	0	94	1	8	8	62	21	159	2	2	0	8	8	43.9	85.7	153	0.560131	25.55	15.2	3.5279	5.6	14	1.06	0	1	1	1	5
O102155901	2007	2	33	0	81	2	8	1	18	16	161	1	2	1	8	8	16	79.2	164.4	0.481752	21.79	7.5	1.5	5.2	12.3	0.8	0	0	0	0	2
O102139002	2007	2	34	0	88	3	8	1	27	24	183	1	2	1	8	8	10.9	70.6	153.9	0.458739	19.55	7.5	1.62963	5.5	12.7	0.86	0	0	0	0	2
O102127202	2007	2	27	0	88	1	8	8	15	17	142	2	2	0	8	8	48.2	67.4	156	0.432051	18.2	8.8	1.9121	6.1	12.1	0.83	0	0	0	0	5
O102115902	2007	2	51	0	83	4	8	8	22	24	193	2	2	0	8	8	81.4	85.5	163.5	0.522936	23.49	7	1.43457	5.3	11.7	0.94	0	0	1	1	6
O102101403	2007	2	25	0	82	3	8	8	17	16	174	2	2	0	8	8	50.5	75.2	160.5	0.468536	21.35	13.5	2.73333	7.3	12.5	0.86	0	0	0	0	5
O102101402	2007	2	48	0	85	1	8	6	21	19	141	2	2	0	8	8	17.6	79	156.3	0.505438	23.21	10.4	2.18272	6.7	13.3	0.81	0	0	0	0	3
O102100104	2007	2	29	0	86	2	8	7	11	22	223	2	2	0	8	8	21.5	70.8	162.5	0.435692	22.38	10	2.12346	4.5	13	0.92	0	0	0	0	3
O102100102	2007	2	51	0	89	2	8	6	18	21	271	2	2	0	8	8	15.7	86.5	164.7	0.525197	24.81	7.9	1.73605	7	12.8	0.87	0	0	1	1	2
O101124502	2007	2	46	0	86	3	8	5	41	42	236	2	2	0	8	8	36.6	99.1	146.6	0.675989	31.36	9.9	2.10222	6.7	14	0.94	0	1	1	1	4
O101102704	2007	2	39	0	88	4	8	1	19	18	247	2	2	0	8	8	56.7	76.1	161.1	0.472377	21.89	9.6	2.08593	7.5	13.7	0.9	0	0	0	0	6
O043030103	2008	2	24	0	84	2	8	8	17	17	140	2	2	0	8	8	3.84	61.1	155.4	0.393179	16.81	9.2	1.90815	5.6	12.3	0.7	0	0	0	0	1
O042829802	2008	2	33	0	84	5	8	8	17	15	200	1	2	1	8	8	2.63	85.9	153.9	0.558155	25.12	16.4	3.40148	8.9	11.7	0.9	0	1	1	1	1
O042730202	2008	2	37	0	82	3	8	8	12	8	140	2	2	0	8	8	14.53	77.3	158.6	0.48739	24.33	10.7	2.16642	4.6	13.4	0.7	0	0	0	0	2
O042630201	2008	2	35	0	82	3	8	3	21	34	157	2	2	0	8	8	24.57	66.8	152.2	0.438896	20.63	8.9	1.80198	7.4	12.3	0.7	0	0	0	0	3
O042629701	2008	2	47	0	84	4	1	3	11	16	210	1	2	1	8	8	62.14	91.9	158.4	0.580177	25.55	10.9	2.26074	7.9	14.3	0.6	3	1	1	1	6
O042430102	2008	2	47	0	131	4	8	8	19	21	152				1	1	28.49	81.8	156.9	0.521351	23.32	8.3	2.68469	5.4	13.3	0.7	0	0	0	1	4
O042229702	2008	2	27	0	78	5	8	5	12	6	185	2	2	0	8	8	36.58	65.7	157.7	0.416614	17.73	8.2	1.57926	5.5	14.9	0.7	0	0	0	0	4
O042130202	2008	2	42	0	88	2	8	6	17	13	162	2	2	0	8	8	36.41	84.5	158.3	0.533797	26.3	6	1.3037	6.1	13.8	0.7	0	1	0	1	4
O042130102	2008	2	34	0	91	2	8	6	15	11	142	2	2	0	8	8	10.3	80.6	159.1	0.5066	24.41	8.3	1.86494	5.5	12.1	0.8	0	0	0	0	2
O042030102	2008	2	42	0	94	1	8	6	17	16	199	2	2	0	8	8	87.5	87.8	150.5	0.583389	26.31	13.8	3.20296	6.9	12.9	0.8	0	1	1	1	6
O041930002	2008	2	38	0	82	1	8	6	15	9	193	2	2	0	8	8	42.84	73.7	159.3	0.462649	20.57	8.2	1.66025	4.9	13.5	0.9	0	0	0	0	5
O041730102	2008	2	33	0	86	3	8	8	16	13	165	2	2	0	8	8	8.18	82.5	168.3	0.490196	24.25	11.5	2.44198	8	13.5	0.8	0	0	0	0	1
O041730002	2008	2	42	0	105	5	2	4	16	11	178	2	2	0	8	8	13.25	80.6	162	0.497531	22.41	7.2	1.86667	5.1	13.6	0.8	2	0	0	0	2
O041729902	2008	2	30	0	85	1	8	3	15	14	195				8	8	24.57	96.6	168.1	0.574658	28.42	8.2	1.72099	4.8	12.9	0.8	0	1	1	1	3
O041729702	2008	2	32	0	82	2	8	8	11	8	160	2	2	0	8	8	5.89	82.6	158.9	0.519824	24.32	7.6	1.53877	5	12.1	0.6	0	0	0	1	1
O041630002	2008	2	33	0	91	5	8	8	18	9	207	2	2	0	8	8	5.66	77.6	164	0.473171	21.04	7	1.57284	5.8	11.4	0.7	0	0	0	0	1
O041330202	2008	2	36	0	92	5	2	6	17	12	193	2	2	0	8	8	74.95	95.4	164.2	0.580999	27.56	6.7	1.52198	6.6	12.8	0.8	2	1	1	1	6
O041329902	2008	2	43	0	98	2	8	5	16	7	186	2	2	0	8	8	14.39	74.3	164	0.453049	22.12	9.2	2.22617	6.5	12.5	0.9	0	0	0	0	2
O041329702	2008	2	34	0	100	4	8	5	16	9	172	2	2	0	8	8	4.58	59.6	161.4	0.369269	15.2	6.7	1.65432	4.9	11.3	0.7	0	0	0	0	1
O041230102	2008	2	38	0	88	2	8	8	13	7	135	1	2	1	8	8	4.48	67.2	157.8	0.425856	19.56	5.9	1.28198	4.1	10.3	0.8	0	0	0	0	1
O041229702	2008	2	36	0	88	2	8	7	18	16	178	2	2	0	8	8	6.68	90.9	155.6	0.58419	28.66	9.3	2.02074	5.7	12.1	0.7	0	1	1	1	1
O041029902	2008	2	34	0	90	5	8	6	15	12	175	2	2	0	8	8	29.24	77.8	155	0.501935	21.1	7.6	1.68889	4.4	13.1	0.7	0	0	0	0	4
O040949803	2008	2	43	0	91	6	8	8	17	15	149	2	2	0	8	8	60.4	79.1	165	0.479394	23.14	11.5	2.58395	6.3	13.3	0.8	0	0	0	0	6
O040949802	2008	2	42	0	86	4	8	8	23	11	214	2	1	1	8	8	24.19	81.7	161.2	0.506824	25.78	9.6	2.03852	6.2	13.5	0.7	0	1	0	0	3
O040839902	2008	2	41	0	89	3	8	4	18	15	209	2	2	0	8	8	30.2	77.1	161	0.478882	21.72	5.2	1.14272	5.5	12.4	0.7	0	0	0	0	4
O040549902	2008	2	27	0	91	1	8	8	16	14	196	2	2	0	8	8	27.75	76.1	156.1	0.487508	22.74	8.3	1.86494	8.3	12.7	0.7	0	0	0	0	4
O040439901	2008	2	47	0	93	5	8	2	21	23	200	2	1	1	8	8	27.25	74.7	151	0.494702	22.54	7	1.60741	4.1	13.3	0.5	0	0	0	0	4
O040429702	2008	2	38	0	119	5	8	5	15	11	157	1	2	1	8	8	19.82	78.2	165.7	0.471937	20.18	8.8	2.58568	7	12.8	0.8	0	0	0	0	3
O040349901	2008	2	35	0	113	1	8	7	18	17	226	2	2	0	8	8	53.62	88.5	154	0.574675	28.17	14.8	4.12938	6.1	15.3	0.8	0	1	1	1	6
O040339902	2008	2	38	0	91	4	8	3	16	11	169	1	2	1	8	8	32.57	79.2	167.5	0.472836	23.17	8.3	1.86494	5	13.5	0.6	0	0	0	0	4
O040339702	2008	2	40	0	93	3	8	1	20	22	189	2	2	0	8	8	66.97	85.7	163	0.525767	26.05	10	2.2963	6.1	14.7	0.6	0	1	1	1	6
O040329702	2008	2	44	0	92	2	8	6	13	8	193	2	2	0	8	8	4.06	90.4	170	0.531765	26.16	9.7	2.20346	6	10.6	0.8	0	1	1	1	1
O040139702	2008	2	38	0	77	1	8	8	16	11	241	2	2	0	8	8	34.76	78.2	162.5	0.481231	23.4	7.5	1.42593	5.8	13.2	0.7	0	0	0	0	4
O039930502	2008	2	45	0	90	2	8	3	19	9	211	2	2	0	8	8	89.43	74.9	161.1	0.464929	21.77	13.2	2.93333	5.6	13	0.99	0	0	0	0	6
O039930302	2008	2	44	0	84	3	8	8	21	18	161	1	2	1	8	8	20.82	81.9	159.5	0.51348	24.13	6.8	1.41037	5.4	14.1	0.76	0	0	0	1	3
O039830102	2008	2	50	0	96	2	8	8	18	12	200	1	2	1	8	8	33.89	80.7	153.2	0.526762	24.41	6	1.42222	6.4	13.8	0.53	0	0	0	1	4
O039130402	2008	2	44	0	97	3	8	5	18	13	222	2	2	0	8	8	28.65	87.6	152.5	0.574426	27.05	4.6	1.10173	5.6	13	0.68	0	1	1	1	4
O039030402	2008	2	42	0	91	2	8	6	16	12	178	2	2	0	8	8	33.58	71.8	159.7	0.449593	22.23	6.1	1.37062	4	11.9	0.78	0	0	0	0	4
O038930202	2008	2	43	0	97	4	8	8	29	40	279	2	2	0	8	8	29.31	83.2	151.7	0.548451	25.72	13.3	3.18543	6.3	14.5	0.8	0	1	0	1	4
O038929902	2008	2	40	0	89	5	8	5	21	13	176	2	2	0	8	8	7.99	70.2	160.3	0.437929	20.78	8.8	1.93383	6.3	12.6	0.9	0	0	0	0	1
O038929802	2008	2	40	0	87	4	8	8	15	11	193	2	2	0	8	8	9.95	68.1	153	0.445098	21.06	8.6	1.84741	4.9	12.9	0.7	0	0	0	0	2
O038730002	2008	2	50	0	79	3	8	8	19	14	166	2	2	0	8	8	21.27	73.7	151	0.488079	23.16	5.2	1.01432	5.3	12.7	0.8	0	0	0	0	3
O038629902	2008	2	41	0	86	3	8	8	17	15	169	2	2	0	8	8	28.25	76.2	159	0.479245	20.49	7.7	1.63506	5.5	12	0.6	0	0	0	0	4
O038629702	2008	2	45	0	91	2	8	5	18	10	158	1	2	1	8	8	6.49	73.5	152.2	0.482917	22.4	9.5	2.13457	5.7	11.7	0.9	0	0	0	0	1
O038529902	2008	2	40	0	86	2	8	8	14	12	145	2	2	0	8	8	16.71	71.2	163.1	0.436542	20	10.9	2.31457	6.5	12.2	0.7	0	0	0	0	2
O038429803	2008	2	21	0	94	3	8	8	15	13	151	2	2	0	8	8	57.86	72.6	158.3	0.458623	21.59	10.3	2.39062	9	13.9	0.9	0	0	0	0	6
O038329902	2008	2	44	0	86	2	8	8	17	13	179	2	2	0	8	8	13.31	65.2	161.2	0.404467	17.24	8.1	1.72	6.7	13.5	0.8	0	0	0	0	2
O038329702	2008	2	51	0	89	2	8	7	22	23	159	1	2	1	8	8	72.77	83.6	153	0.546405	26.44	5.7	1.25259	5.4	12.4	0.7	0	1	0	1	6
O038129702	2008	2	46	0	89	3	8	2	16	10	184	1	2	1	8	8	3.03	58.2	158.5	0.367192	19.98	7	1.53827	5.2	11.7	0.8	0	0	0	0	1
O037929805	2008	2	21	0	97	2	8	6	13	9	140	2	2	0	8	8	58.5	80.2	162.3	0.494147	19.7	10.9	2.61062	5.8	14.8	0.9	0	0	0	0	6
O037390002	2008	2	28	0	86	1	8	8	15	11	186	2	2	0	8	8	41.25	96.1	163.5	0.587768	30.9	10.3	2.18716	7.3	13.4	0.8	0	1	1	1	5
O037360004	2008	2	27	0	84	4	2	8	13	10	194	2	2	0	8	8	15.1	85.9	165.7	0.518407	24.44	8.8	1.82519	6.8	14.1	0.8	2	0	1	1	2
O037329802	2008	2	38	0	93	4	8	1	16	12	248	2	2	0	8	8	6.58	66.7	151.8	0.439394	16.75	4.7	1.07926	6.5	11.4	0.8	0	0	0	0	1
O037129903	2008	2	23	0	91	4	8	7	14	8	188	2	2	0	8	8	2.96	76.5	151.6	0.504617	19.88	11.4	2.56148	9.3	11.9	0.8	0	0	0	0	1
O037129902	2008	2	48	0	99	4	8	6	20	20	236	2	2	0	8	8	9.33	76.1	143.1	0.531796	22.51	9.2	2.24889	6.8	13.4	0.9	0	0	0	1	1
O037029902	2008	2	50	0	72	4	1	4	15	10	195	1	2	1	8	8	20.47	74	161	0.459627	22.45	6.8	1.20889	4.9	13.8	0.9	3	0	0	0	3
O036940002	2008	2	41	0	91	2	8	4	16	18	195	2	2	0	8	8	38.13	83.9	150.8	0.556366	28.28	10	2.24691	8.3	13.8	0.8	0	1	0	1	5
O036729702	2008	2	51	0	95	6	8	4	15	10	184	2	2	0	8	8	15.23	69.4	157	0.442038	20	8.9	2.08765	5	12.8	0.8	0	0	0	0	2
O036729701	2008	2	30	0	82	5	1	1	16	11	151	2	2	0	8	8	11.8	72	168	0.428571	19.56	5.6	1.13383	8.7	14.3	0.9	3	0	0	0	2
O036159702	2008	2	32	0	82	5	8	7	14	10	162	2	2	0	8	8	58.18	76.7	165	0.464848	22.08	10	2.02469	5.1	13.9	0.8	0	0	0	0	6
O036139701	2008	2	38	0	83	2	8	3	14	11	167	2	2	0	8	8	35.33	77.3	155.6	0.496787	25.24	16.6	3.40198	9	13	0.9	0	1	0	0	4
O036130102	2008	2	33	0	87	3	8	8	18	12	204	2	2	0	8	8	19.65	70.6	160	0.44125	18.75	7.5	1.61111	6.7	12.7	0.9	0	0	0	0	3
O035030002	2008	2	40	0	86	1	8	1	33	29	155	2	2	0	8	8	16.15	73.3	154.7	0.47382	20.35	4.6	0.97679	5.5	12.2	0.8	0	0	0	0	2
O035029802	2008	2	48	0	84	1	8	8	15	3	193	2	2	0	8	8	28.45	68.6	152.5	0.449836	20.3	6	1.24444	4.6	13.2	0.9	0	0	0	0	4
O034829702	2008	2	49	0	89	5	8	8	25	15	162	1	2	1	8	8	31.55	65.1	145.8	0.446502	20.09	7.6	1.67012	5.3	13.3	0.7	0	0	0	0	4
O034629902	2008	2	33	0	92	4	2	3	17	13	152	2	2	0	8	8	5.79	85.3	165.5	0.515408	24.39	8.5	1.93086	5.5	12.6	0.9	2	0	1	1	1
O034529702	2008	2	41	0	84	2	8	2	23	27	186	2	2	0	8	8	23.44	83.2	162	0.51358	23.85	10.2	2.11556	5.2	14.2	0.9	0	0	0	1	3
O034430102	2008	2	27	0	87	4	8	4	16	17	159	1	2	1	8	8	12.09	84.6	158.5	0.533754	24.92	7.5	1.61111	6.2	12.8	0.8	0	0	0	1	2
O034330202	2008	2	24	0	86	4	8	1	12	8	112	2	2	0	8	8	26.3	77.3	172.6	0.447856	21.25	11.5	2.44198	5.6	13.2	1	0	0	0	0	4
O033630102	2008	2	34	0	82	3	8	6	11	10	194	1	2	1	8	8	15.29	88.2	161.9	0.544781	27.81	4.6	0.931358	4.2	14.4	0.9	0	1	1	1	2
O033629802	2008	2	48	0	87	3	8	8	13	12	154	1	2	1	8	8	25.94	73.2	159.5	0.458934	22.09	7.3	1.56815	4.7	12.3	0.9	0	0	0	0	4
O033529702	2008	2	29	0	108	2	8	1	10	10	156	2	2	0	8	8	17.32	69.1	168.1	0.411065	19.82	9.2	2.45333	4.7	12.8	0.9	0	0	0	0	2
O033430102	2008	2	35	0	83	1	8	1	16	15	191	2	2	0	8	8	33	75.7	159	0.476101	23.85	7	1.43457	7.9	12.1	0.8	0	0	0	0	4
O033330202	2008	2	29	0	77	3	8	6	10	7	141	2	2	0	8	8	21.59	81.7	161	0.507453	27.08	6	1.14074	4.7	12.5	0.8	0	1	0	0	3
O033230201	2008	2	24	0	94	4	8	6	14	13	146	2	2	0	8	8	9.53	88.2	168.6	0.523132	26.24	14.4	3.34222	7.5	14.4	0.9	0	1	1	1	1
O033030202	2008	2	23	0	87	4	8	8	11	10	159	2	2	0	8	8	31.52	82.7	167.2	0.494617	22.86	14	3.00741	6.1	13.1	0.7	0	0	0	0	4
O033030201	2008	2	29	0	91	4	8	3	10	8	165	2	2	0	8	8	27.94	76.6	172.6	0.443801	22.42	8.2	1.84247	8.9	13	1	0	0	0	0	4
O033029902	2008	2	37	0	83	4	8	3	15	12	202	2	2	0	8	8	28.26	76.3	159.1	0.479573	20.54	5.8	1.18864	5.8	12.6	0.9	0	0	0	0	4
O032930002	2008	2	46	0	90	1	8	4	23	19	165	2	2	0	8	8	60.2	95.2	150.8	0.6313	30.52	11.8	2.62222	4.9	13.4	0.78	0	1	1	1	6
O032730002	2008	2	43	0	94	4	8	3	14	9	106	1	2	1	8	8	50.7	84.1	157	0.535669	23.9	15.9	3.69037	6.8	12.3	0.84	0	0	0	1	5
O032429802	2008	2	46	0	102	5	8	1	19	21	201	1	2	1	8	8	89.7	95.6	157	0.608917	28.48	14.4	3.62667	6.5	13.5	0.75	0	1	1	1	6
O032329701	2008	2	48	0	93	4	8	1	22	15	146	2	2	0	8	8	4.4	77.2	159	0.485535	22.55	12.6	2.89333	6.1	11.3	0.74	0	0	0	0	1
O032239703	2008	2	43	0	94	1	8	8	19	12	231	2	2	0	8	8	17.2	80.1	162.5	0.492923	22.87	17	3.94568	5.2	13.5	0.88	0	0	0	0	2
O032129703	2008	2	22	0	83	1	8	6	12	11	152	2	2	0	8	8	9.7	72.2	161.5	0.447059	20.36	14.9	3.05358	9.7	13.9	0.89	0	0	0	0	2
O032129702	2008	2	48	0	88	1	8	1	22	18	151	2	2	0	8	8	2.5	75.1	153.6	0.488932	20.98	11.7	2.54222	4.8	10.5	0.84	0	0	0	0	1
O032030204	2008	2	26	0	88	4	8	1	15	13	165	2	2	0	8	8	8.7	82.6	160.1	0.515928	21.65	10.6	2.30321	5.5	13.1	0.73	0	0	0	1	1
O032030202	2008	2	31	0	87	4	8	6	21	19	210	2	2	0	8	8	34.1	85.6	161.7	0.529375	23.56	23.2	4.9837	4.2	14.3	0.79	0	0	1	1	4
O031529702	2008	2	44	0	214	1	8	1	38	78	305	2	2	0	1	1	102.3	77.7	158.8	0.489295	22.09	13.9	7.34469	5.6	16.8	0.89	0	0	0	0	6
O031229803	2008	2	39	0	86	1	8	1	18	15	200	2	2	0	8	8	39.2	72.4	162.5	0.445538	23.25	7.3	1.55012	4.4	13.5	0.73	0	0	0	0	5
O015919602	2009	2	30	0	91	4	8	8	18	10	131	1	2	1	8	8	5.94	70.2	153.9	0.45614	19.7	6.95	1.5616	5.3	11.8	0.7	0	0	0	0	1
O015879602	2009	2	39	0	86	4	8	1	13	9	137				8	8	31.24	75.6	164.2	0.460414	20.7	5.37	1.1403	5.3	11.9	0.6	0	0	0	0	4
O015839602	2009	2	28	0	84	2	8	3	16	8	167	2	1	1	8	8	29.02	71.4	163.5	0.436697	18.8	6.63	1.37511	4.9	13.4	0.6	0	0	0	0	4
O015719602	2009	2	36	0	89	4	8	4	13	7	176	1	2	1	8	8	28.84	69.3	153	0.452941	21.2	7.66	1.68331	5.5	13.8	0.7	0	0	0	0	4
O015709602	2009	2	40	0	90	5	8	5	16	8	148	1	2	1	8	8	13.98	82.6	156.8	0.526786	23.9	5.97	1.32667	5	13.6	0.6	0	0	0	1	2
O015699602	2009	2	44	0	87	1	8	4	16	18	190	2	2	0	8	8	13.27	83.6	160.3	0.521522	24.2	8.52	1.83022	6.1	12.4	0.5	0	0	0	1	2
O015649602	2009	2	37	0	82	3	8	1	16	12	146	2	2	0	8	8	76.49	71.8	164.3	0.437005	20.5	5.13	1.03867	5.3	12.3	0.7	0	0	0	0	6
O015579602	2009	2	30	0	83	1	8	3	18	19	159	1	2	1	8	8	45.82	74.7	159.4	0.468632	21.3	5.41	1.10872	4	13.6	0.6	0	0	0	0	5
O015539602	2009	2	45	0	88	5	8	4	17	11	168	2	2	0	8	8	63.83	75.6	168.1	0.449732	21.8	5.49	1.19289	7.8	12.6	0.6	0	0	0	0	6
O015519602	2009	2	40	0	80	5	8	1	15	10	163	2	2	0	8	8	36.98	65.6	149.8	0.437917	20.2	5.86	1.15753	5.6	13.4	0.7	0	0	0	0	5
O015439602	2009	2	36	0	86	4	8	6	17	12	140	1	2	1	8	8	18.22	74.9	152.9	0.489863	22.8	7.4	1.57136	4.8	12.4	0.6	0	0	0	0	3
O015409601	2009	2	33	0	87	3	8	6	15	12	164	2	2	0	8	8	9.46	66.2	155.3	0.426272	19.7	6.89	1.48007	5.4	12.1	0.7	0	0	0	0	1
O014729602	2009	2	45	0	89	1	8	2	14	8	188	1	2	1	8	8	18.07	78.7	154.8	0.508398	21.4	5.77	1.26798	5.4	12.1	0.6	0	0	0	0	3
O013959602	2009	2	35	0	74	4	8	7	15	9	157	2	2	0	8	8	16.69	81.2	161.6	0.502475	22.5	6.04	1.1036			0.7	0	0	0	0	2
O013929602	2009	2	29	0	91	1	8	3	16	10	189	2	2	0	8	8	10.05	81	155.7	0.520231	21.6	6.79	1.52565	4.4	11.3	0.6	0	0	0	1	2
O013799602	2009	2	32	0	86	4	8	1	14	11	211	2	2	0	8	8	7.53	81.9	151	0.542384	22.4	6.89	1.46306	9.4	12.6	0.7	0	0	0	1	1
O013679602	2009	2	30	0	88	4	8	1	16	5	156	2	2	0	8	8	21.77	71.4	143.7	0.496868	19.3	5.9	1.28198	4.5	13.9	0.7	0	0	0	0	3
O013599602	2009	2	27	0	81	2	8	4	16	7	153	2	2	0	8	8	41.82	78.5	160.9	0.487881	21.1	7.54	1.508	5	12.5	0.7	0	0	0	0	5
O013489602	2009	2	22	0	85	4	8	6	18	11	164	2	2	0	8	8	16.46	82.2	162.2	0.506782	22.8	10.84	2.27506	5.8	12.8	0.6	0	0	0	0	2
O013489601	2009	2	45	0	93	4	8	3	24	17	157	1	2	1	8	8	26.76	79	151.5	0.521452	23.7	8.82	2.02533	4.7	12.8	0.8	0	0	0	1	4
O012789602	2009	2	49	0	77	1	8	1	18	12	299	2	2	0	8	8	24.84	84.1	161.4	0.521066	25.3	9.13	1.73583	6.6	13.8	0.8	0	1	0	1	3
O012569603	2009	2	43	0	96	5	8	3	18	10	166	2	2	0	8	8	5.46	70.2	161.9	0.433601	19	8.03	1.90341	6.7	11.1	0.7	0	0	0	0	1
O012509604	2009	2	30	0	82	3	8	6	14	8	207				8	8	20.94	72.7	148.8	0.488575	24.5	9.83	1.99027	5.6	13.2	0.7	0	0	0	0	3
O011629603	2009	2	21	0	74	3	8	3	12	8	130	2	1	1	8	8	30.12	69.7	159.7	0.436443	21.9	7.59	1.38681			0.8	0	0	0	0	4
O010909602	2009	2	47	0	89	1	8	3	17	13	202	2	2	0	8	8	21.8	87.3	153.8	0.56762	26.8	4.47	0.982296	4.7	13	0.5	0	1	1	1	3
O010899502	2009	2	41	0	85	4	8	4	19	13	195	2	2	0	8	8	44.53	78.4	155	0.505806	22	7.59	1.59296	5.1	11.9	0.8	0	0	0	0	5
O010869605	2009	2	20	0	87	2	8	2	13	9	157	2	2	0	8	8	16.92	86.8	173.7	0.499712	25.1	13.26	2.84844	7.6	11.2	0.7	0	1	1	0	2
O010869603	2009	2	32	0	79	1	8	1	14	7	204	2	2	0	8	8	26.37	65.2	158	0.412658	18.1	6.03	1.17622	8	12.5	0.6	0	0	0	0	4
O010869602	2009	2	34	0	80	1	8	2	14	10	192	2	2	0	8	8	34.19	65.7	161.5	0.406811	18.1	11.78	2.32691	6.6	13.2	0.6	0	0	0	0	4
O010829602	2009	2	40	0	92	4	8	1	17	14	164	1	2	1	8	8	38.92	78.1	153.3	0.509459	21.9	8.62	1.95812	5.2	14.3	0.7	0	0	0	0	5
O009929601	2009	2	38	0	89	5	1	3	13	8	155	2	2	0	8	8	20.33	79.1	163.7	0.483201	21.5	8.61	1.89207	6.3	14	0.7	3	0	0	0	3
O009879602	2009	2	31	0	89	3	8	3	13	9	135	2	2	0	8	8	18.16	76	166.7	0.455909	21.6	10.19	2.23928	6.8	12.2	0.6	0	0	0	0	3
O009849602	2009	2	44	0	82	3	8	3	19	16	169	1	2	1	8	8	5.84	71.3	157.1	0.453851	22.1	10.58	2.14212	5.7	12.5	0.7	0	0	0	0	1
O009829602	2009	2	31	0	94	5	8	6	16	10	144	2	2	0	8	8	5.69	74.2	162.9	0.455494	21.6	7.91	1.8359	4.5	11.3	0.7	0	0	0	0	1
O009779602	2009	2	36	0	92	3	8	8	20	19	173	2	2	0	8	8	28.81	65.2	167	0.390419	18.6	9.57	2.17393	5.3	14.5	0.8	0	0	0	0	4
O009649602	2009	2	32	0	94	4	8	3	15	12	187	2	2	0	8	8	39.22	75.2	162.4	0.463054	21.7	5.53	1.28351	4.6	14.2	0.7	0	0	0	0	5
O009619602	2009	2	49	0	91	4	8	3	27	32	196				8	8	50.19	87.8	160	0.54875	26.6	6.61	1.48521	5.5	13.3	0.7	0	1	1	1	5
O009599602	2009	2	36	0	98	5	8	1	14	10	162	2	2	0	8	8	20.55	92.9	158.5	0.58612	29.7	11.1	2.68593	4.3	13.9	0.7	0	1	1	1	3
O009569602	2009	2	38	0	103	4	8	5	15	9	157	2	2	0	8	8	22.47	75.6	170.5	0.443402	20.8	9.39	2.38807	4.1	12.6	0.8	0	0	0	0	3
O009509602	2009	2	35	0	88	5	8	3	16	7	173	1	2	1	8	8	67.48	71.1	155.2	0.458119	22	6.81	1.4797	5	13.8	0.7	0	0	0	0	6
O009499602	2009	2	31	0	90	1	8	8	16	16	172	1	1	1	8	8	25.07	83.8	166.6	0.503001	23.7	7.72	1.71556	6.2	13.6	0.6	0	0	0	0	3
O009489602	2009	2	35	0	90	3	8	8	16	9	206	2	2	0	8	8	37.51	76.7	159.5	0.480878	22	7.08	1.57333	7.8	14	0.7	0	0	0	0	5
O008889601	2009	2	32	0	86	3	8	4	15	10	243	2	2	0	8	8	88.55	72.1	152.2	0.473719	23.3	11.54	2.45047	6.7	13.8	0.7	0	0	0	0	6
O008719601	2009	2	26	0	88	2	8	5	12	7	163	2	2	0	8	8	78.09	68.2	153.2	0.44517	21.2	6.9	1.49926	5.5	12.8	0.8	0	0	0	0	6
O008699602	2009	2	32	0	88	2	8	7	13	6	165	2	2	0	8	8	9.55	76.7	162.3	0.472582	21.8	6.88	1.49491	4.2	12.8	0.6	0	0	0	0	1
O008599602	2009	2	33	0	81	4	1	8	13	11	188	2	2	0	8	8	10.67	80.6	158.8	0.507557	24	10.72	2.144	4.3	12.1	0.6	3	0	0	0	2
O008589602	2009	2	36	0	85	4	1	7	19	21	185	2	2	0	8	8	95.45	69.2	158.1	0.437698	21.3	9.6	2.01481	4.6	13.6	0.8	3	0	0	0	6
O008569602	2009	2	41	0	77	3	8	5	29	20	166	2	2	0	8	8	17.61	79.5	156.2	0.508963	25.5	6.26	1.19017	4.4	10.7	0.7	0	1	0	0	3
O008429601	2009	2	30	0	90	2	8	6	16	10	163	2	2	0	8	8	39.33	76.3	162.2	0.470407	21	10.06	2.23556	4.1	13.6	0.8	0	0	0	0	5
O007969602	2009	2	32	0	82	3	8	8	15	10	137	2	2	0	8	8	38.08	91.9	170.2	0.539953	24.5	8.58	1.73719	6.7	13.7	0.6	0	0	1	1	5
O007879402	2009	2	33	0	85	2	8	5	19	10	172				8	8	31.41	70.1	149.4	0.46921	22.8	5.89	1.23617	5.5	11.6	0.8	0	0	0	0	4
O007819602	2009	2	40	0	95	5	8	8	20	18	207	2	2	0	8	8	21.76	87	153.3	0.567515	24.8	11.21	2.62951	4.6	15.1	0.6	0	0	1	1	3
O007809602	2009	2	34	0	94	2	8	1	18	11	191	2	2	0	8	8	43.2	60.9	157.7	0.386176	16.8	7.61	1.76627	5.5	13.6	0.7	0	0	0	0	5
O007799604	2009	2	25	0	78	2	8	4	15	9	162	2	2	0	8	8	36.91	64.9	162.3	0.399877	18.6	5.15	0.991852	4.4	12.7	0.8	0	0	0	0	5
O007799603	2009	2	27	0	85	3	8	3	16	8	142	1	2	1	8	8	18.6	70.6	164	0.430488	18.6	9.45	1.98333	5.9	12.4	0.7	0	0	0	0	3
O007749602	2009	2	36	0	84	2	8	4	17	11	206	2	2	0	8	8	23.26	64.5	158.7	0.406427	20	5.19	1.07644	5.5	12.5	0.6	0	0	0	0	3
O007689604	2009	2	33	0	84	1	8	8	28	30	151	2	2	0	8	8	17.53	88.2	156.5	0.563578	27.7	17.21	3.56948	5.4	12.6	0.8	0	1	1	1	3
O007689603	2009	2	36	0	81	1	8	8	21	14	167	2	2	0	8	8	6.12	81.5	155.1	0.525467	24.2	6.11	1.222	5.5	12.9	0.8	0	0	0	1	1
O007679602	2009	2	30	0	82	1	8	3	18	11	175	2	2	0	8	8	16.89	79.2	160.7	0.492844	20.2	5.46	1.10548	6.3	13	0.7	0	0	0	0	2
O007669603	2009	2	20	0	83	2	8	1	19	15	190	1	2	1	8	8	24.23	70.3	160.1	0.439101	21.1	6.6	1.35259	6.5	12.9	0.9	0	0	0	0	3
O007669601	2009	2	46	0	95	2	8	7	18	14	199	2	2	0	8	8	5.24	84.4	161.7	0.521954	26.6	5.04	1.18222	5.1	11.4	0.9	0	1	0	1	1
O006939605	2009	2	31	0	88	3	1	8	20	32	204	2	2	0	8	8	16.83	70.1	149.8	0.467957	19.3	5.92	1.28632	6.8	13	0.6	3	0	0	0	2
O006869603	2009	2	27	0	86	1	8	1	17	14	154	2	2	0	8	8	14.86	58.3	154.6	0.377102	18.2	8.31	1.76459	8.2	13.7	0.7	0	0	0	0	2
O006839601	2009	2	29	0	93	2	8	1	18	18	152	1	2	1	8	8	25.65	69.6	161.2	0.431762	20.5	7.43	1.70615	5.3	13.6	0.7	0	0	0	0	3
O006719602	2009	2	51	0	87	4	8	5	14	9	196	2	2	0	8	8	2.87	75.1	152.9	0.491171	23	8.21	1.76363	4.7	11.2	0.5	0	0	0	0	1
O006689601	2009	2	37	0	93	4	2	4	24	17	143	2	2	0	8	8	36.62	68.6	154.7	0.443439	18.8	8.15	1.87148	5.3	12.9	0.5	2	0	0	0	4
O006649601	2009	2	32	0	78	4	8	6	13	12	162	1	2	1	8	8	5.71	64.9	163	0.39816	19.3	6.58	1.26726	7.2	12.1	0.8	0	0	0	0	1
O006599601	2009	2	24	0	88	1	8	1	17	15	170	2	2	0	8	8	25.19	83.9	165.2	0.507869	23.2	10.75	2.3358	4.2	13	0.6	0	0	0	0	3
O006549601	2009	2	39	0	85	2	8	8	23	42	145	2	2	0	8	8	50.66	79.6	155	0.513548	23.3	13	2.7284	5.5	14.5	0.7	0	0	0	1	5
O006489601	2009	2	35	0	87	1	8	6	16	16	157	2	2	0	8	8	25.72	74.6	159.4	0.468005	21.7	10.85	2.33074	5.8	13.4	0.6	0	0	0	0	3
O006459603	2009	2	34	0	71	5	8	8	18	10	157	2	2	0	8	8	65.53	79.3	155.9	0.508659	23.6	4.33	0.759086	5.6	13.1	0.7	0	0	0	0	6
O006409601	2009	2	23	0	90	5	8	8	10	10	142	2	2	0	8	8	40.63	69.7	166.3	0.419122	20.4	11.24	2.49778	4.9	13.5	0.6	0	0	0	0	5
O006399601	2009	2	32	0	85	2	8	4	14	9	127	2	2	0	8	8	42.56	64.1	155.1	0.413282	19.3	8.28	1.73778	8.7	12.7	0.6	0	0	0	0	5
O006369601	2009	2	34	0	86	4	8	8	14	10	184	2	2	0	8	8	75.24	67.7	153.3	0.441618	18.9	9.67	2.05338	4.2	12.4	0.6	0	0	0	0	6
O006349601	2009	2	30	0	92	5	2	8	14	8	160	2	2	0	8	8	3.96	74.6	151.1	0.493713	21.3	6.98	1.58558	4.2	10	0.5	2	0	0	0	1
O005829602	2009	2	51	0	100	3	8	7	16	16	256	2	2	0	8	8	8.67	81.8	159.3	0.513497	22.3	11.28	2.78519	5.3	13.2	0.6	0	0	0	1	1
O004539603	2009	2	32	0	95	1	8	1	23	22	215	2	2	0	8	8	21.88	78.8	164.8	0.478155	23.4	7.99	1.8742	4.1	12	0.7	0	0	0	0	3
O004459601	2009	2	52	0	90	1	8	6	20	22	152	2	2	0	8	8	32.61	82.7	159.6	0.51817	23.9	6.65	1.47778	9.2	13.7	0.6	0	0	0	1	4
O003959302	2009	2	40	0	88	4	8	8	18	16	168	2	2	0	8	8	60.49	64.8	158.3	0.409349	18.6	10.01	2.17501	5	14.1	0.8	0	0	0	0	6
O003939602	2009	2	47	0	92	1	8	5	29	28	147	2	2	0	8	8	34.22	77.2	169.5	0.455457	22.5	9.18	2.08533	4.4	13.1	0.6	0	0	0	0	4
O003929602	2009	2	50	0	84	6	8	1	17	13	187	2	2	0	8	8	5.01	73.7	160.3	0.459763	23	7.43	1.54104	5.3	11.9	0.7	0	0	0	0	1
O003829602	2009	2	32	0	79	1	8	8	15	11	169	1	2	1	8	8	16.84	77.1	161.2	0.478288	21.3	8.55	1.66778	4.5	13.5	0.6	0	0	0	0	2
O003779601	2009	2	30	0	88	1	8	4	14	10	166	1	2	1	8	8	47.97	73	171	0.426901	20.8	10.15	2.20543	4.2	13.5	0.7	0	0	0	0	5
N911973805	2010	2	24	0	80	2	8	6	14	11	146	2	2	0	8	8	14.41	79.8	165.5	0.482175	21.47	9.91	1.95753	5.7	13	0.6	0	0	0	0	2
N911973804	2010	2	27	0	84	2	8	4	16	12	174	2	2	0	8	8	22.67	102	171.6	0.594406	30.87	8.66	1.79615	5	14.2	0.6	0	1	1	1	3
N911971902	2010	2	43	0	82	2	8	4	11	13	141	2	2	0	8	8	47.78	75.9	155	0.489677	21.06	7.71	1.56104	7.2	12.6	0.6	0	0	0	0	5
N911970504	2010	2	30	0	95	2	8	2	15	12	124	2	2	0	8	8	53.15	69	164.6	0.419198	19.23	12.98	3.04469	5.6	13	0.8	0	0	0	0	6
N910979503	2010	2	24	0	77	1	8	8	16	12	102	2	2	0	8	8	12.58	74.4	167.2	0.444976	23.72	8.75	1.66358	5.7	14.1	0.8	0	0	0	0	2
N910977202	2010	2	46	0	99	1	8	5	19	11	160	2	2	0	8	8	4.4	80	162.4	0.492611	24.76	6.52	1.59378	6.6	11	0.7	0	0	0	0	1
N910971002	2010	2	43	0	94	1	8	4	18	18	173	2	2	0	8	8	67.94	90	154.8	0.581395	22.95	11.42	2.65057	4.1	13.2	0.7	0	0	1	1	6
N909976402	2010	2	26	0	87	2	1	8	15	11	146	2	2	0	8	8	24.85	82.9	158.4	0.523359	27.02	8.35	1.7937	6.6	14.1	0.6	3	1	0	1	3
N909972805	2010	2	26	0	78	2	8	3	20	11	118	2	2	0	8	8	19.45	59.9	160	0.374375	15.63	7.85	1.51185	6.4	14.5	0.6	0	0	0	0	3
N909972803	2010	2	49	0	87	1	8	6	14	9	107	2	2	0	8	8	8.84	77.8	159.8	0.486859	23.1	10.85	2.33074	9.8	13.7	0.6	0	0	0	0	1
N909971903	2010	2	23	0	91	2	8	8	12	8	157	2	2	0			21.68	83.1	158.1	0.525617	25.04	11.66	2.6199	7.3	12.6	0.7	0	1	0	1	3
N909969502	2010	2	23	0	90	1	8	8	21	28	129	2	2	0	8	8	21.12	76.2	161.5	0.471827	21.28	11.28	2.50667	8	12.7	0.7	0	0	0	0	3
N909968902	2010	2	40	0	109	5	1	8	31	46	207	2	2	0	8	8	39.66	118.6	161.4	0.73482	35.85	9.56	2.57294	6.7	13.6	0.6	3	1	1	1	5
N908977702	2010	2	47	0	93	4	8	1	16	9	232	2	2	0	8	8	3.49	67.7	153.4	0.44133	20.4	8.84	2.02993	8.4	11.3	0.6	0	0	0	0	1
N908975902	2010	2	45	0	90	2	8	8	13	10	161	2	2	0	8	8	4.53	67.7	155.3	0.43593	20.36	10.73	2.38444	5.1	10.8	0.7	0	0	0	0	1
N908975502	2010	2	38	0	97	4	8	1	18	15	182	2	2	0	8	8	44.48	72.8	159.8	0.455569	22.44	11.06	2.64894	4.3	12.4	0.7	0	0	0	0	5
N908972902	2010	2	39	0	89	4	8	2	13	8	216	2	2	0	8	8	17.74	73.7	154.7	0.476406	22.4	9.61	2.11183	8.2	13.4	0.8	0	0	0	0	3
N908972002	2010	2	43	0	93	3	8	7	17	15	118	2	2	0	8	8	19.59	66.8	157.4	0.424396	20.63	7.68	1.76356	4.6	12.7	0.7	0	0	0	0	3
N907976603	2010	2	38	0	93	2	8	8	15	8	180	2	2	0	8	8	9.77	65.3	155.3	0.420476	17.54	7.16	1.64415	4	12.2	0.7	0	0	0	0	2
N907975002	2010	2	27	0	81	2	8	1	17	19	156	2	2	0	8	8	21.44	90.2	164.6	0.547995	27.61	20.01	4.002	7.4	13	0.8	0	1	1	1	3
N907971403	2010	2	30	0	83	5	2	3	20	11	186	2	2	0	8	8	6.9	61.6	160.2	0.384519	18.12	8.69	1.78091	5.2	12.9	0.7	2	0	0	0	1
N907969902	2010	2	50	0	96	3	8	1	19	17	277	1	2	1	8	8	11.05	76.3	155.4	0.490991	22.44	12.78	3.02933	6	14.4	0.6	0	0	0	0	2
N907969302	2010	2	46	0	97	3	8	4	18	18	204	2	2	0	8	8	6.29	100.4	158.9	0.631844	28.91	12.26	2.93635	5.9	11.9	0.6	0	1	1	1	1
N907968902	2010	2	45	0	86	1	8	5	15	8	272	2	2	0	8	8	9.33	75.3	151.2	0.498016	22.83	8.55	1.81556	5.2	13.1	0.7	0	0	0	0	1
N907968404	2010	2	31	0	87	2	8	4	12	10	140	2	2	0	8	8	69.43	78	157.8	0.494297	23.17	11.93	2.56274	6	12.8	0.6	0	0	0	0	6
N907967802	2010	2	46	0	86	3	8	8	20	11	166	2	2	0	8	8	19.13	57.4	159.4	0.3601	13.74	6.16	1.30805	6.1	13	0.6	0	0	0	0	3
N906979702	2010	2	49	0	97	2	8	2	17	11	153	2	2	0	8	8	4	82.5	149.5	0.551839	24.7	7.8	1.86815	5	10.1	0.7	0	0	0	1	1
N906979004	2010	2	22	0	79	3	8	8	18	18	139	2	2	0	8	8	12.9	66.6	156.5	0.425559	19.76	9.8	1.9116	7.2	13.5	0.9	0	0	0	0	2
N906979002	2010	2	47	0	91	1	8	8	20	17	176	2	2	0	8	8	9.07	83	157.3	0.527654	24.81	7.39	1.66047	5.3	12.6	0.6	0	0	0	1	1
N906979001	2010	2	45	0	123	2	8	8	13	11	138	2	2	0	8	8	7.95	71.7	159.1	0.45066	19.95	12.95	3.93296	8.6	11.6	0.8	0	0	0	0	1
N906975003	2010	2	29	0	90	2	8	8	16	10	121	2	2	0	8	8	66.61	63.4	155.8	0.406932	17.55	15.67	3.48222	4.1	13.3	0.7	0	0	0	0	6
N906973604	2010	2	32	0	83	4	8	4	21	14	170	2	2	0	8	8	14.8	71.5	161.1	0.443824	19.07	9.49	1.94486	7.7	13.4	0.8	0	0	0	0	2
N906971204	2010	2	28	0	74	4	3	1	17	12	131	2	2	0	8	8	19.35	78	158.2	0.493047	22.7	19.19	3.50632	4.9	12.1	0.8	1	0	0	0	3
N906970205	2010	2	28	0	88	1	8	5	12	9	147	2	2	0	8	8	44.19	68.6	159.4	0.430364	21.88	8.48	1.84257	6.9	12.4	0.8	0	0	0	0	5
N906969605	2010	2	29	0	84	1	8	1	11	7	147	2	2	0	8	8	4.85	66.2	162.5	0.407385	18.37	5.85	1.21333	5.7	11.9	0.8	0	0	0	0	1
N905979202	2010	2	44	0	91	1	8	8	15	11	186	2	2	0	8	8	7.43	81.6	157.7	0.517438	23.44	9.75	2.19074	4.2	10.9	0.62	0	0	0	1	1
N905976202	2010	2	50	0	96	2	8	3	16	11	153	2	2	0	8	8	45.65	78.8	166	0.474699	21.37	7.7	1.82519	7.3	13.3	0.69	0	0	0	0	5
N905973802	2010	2	42	0	93	3	8	1	20	13	229	2	2	0	8	8	5.33	81.4	168.4	0.483373	25.53	7.27	1.66941	4.1	12.8	0.79	0	1	0	0	1
N905972802	2010	2	38	0	92	2	8	3	15	10	186	2	2	0	8	8	10.79	78.9	162.1	0.486737	23.29	13.56	3.0803	7.3	12.3	0.61	0	0	0	0	2
N905972003	2010	2	26	0	84	2	8	3	14	9	172	2	2	0	8	8	45.24	64.7	160.2	0.40387	19.29	7.58	1.57215	6.2	13.7	0.66	0	0	0	0	5
N905970401	2010	2	47	0	85	4	8	3	17	13	168	2	2	0	8	8	24.59	81.3	169.3	0.480213	21.21	7.76	1.62864	6.8	11.7	0.67	0	0	0	0	3
N905969102	2010	2	50	0	87	1	8	4	14	9	188	2	2	0	8	8	10.01	81.9	157.2	0.520992	24.08	4.81	1.03326	6.7	11.9	0.61	0	0	0	1	2
N905968602	2010	2	44	0	104	1	8	2	12	10	184	2	2	0	8	8	86.56	74.8	165.4	0.452237	22.15	16.82	4.31921	5.5	13	0.78	0	0	0	0	6
N905968202	2010	2	36	0	89	5	8	6	14	10	139	2	2	0	8	8	24.75	65.4	156.2	0.418694	19.18	8.18	1.79758	5	12.6	0.79	0	0	0	0	3
N905967801	2010	2	38	0	87	2	8	5	43	19	202	2	2	0	8	8	13.56	79.1	156.4	0.505754	25.02	9.37	2.01281	6.2	12.5	0.74	0	1	0	0	2
N905967402	2010	2	45	0	95	2	8	5	15	13	186	2	2	0	8	8	9.35	69.4	152.5	0.455082	20.98	10.23	2.39963	4.6	12.4	0.72	0	0	0	0	1
N905966802	2010	2	34	0	82	4	3	8	20	18	125	2	2	0	8	8	30.61	69.5	160.9	0.431945	19.93	4.23	0.856444	4.1	13.9	0.7	1	0	0	0	4
N904977902	2010	2	49	0	84	3	8	3	16	15	192	2	2	0	8	8	45.98	85.8	155.4	0.552124	26.42	9.91	2.05541	6.6	12.4	0.77	0	1	1	1	5
N904963903	2010	2	26	0	91	5	1	6	22	27	140	2	2	0	8	8	33.39	66	168.9	0.390764	16.62	6.13	1.37736	6.6	13.1	0.58	3	0	0	0	4
N904963902	2010	2	22	0	91	4	3	6	20	19	212	2	2	0	8	8	20.16	98.8	167.3	0.590556	31.91	14.49	3.25578	6	13.6	0.67	1	1	1	1	3
N904961702	2010	2	47	0	85	5	8	4	19	11	207	2	2	0	8	8	36.71	76	157.9	0.481317	21.98	9.21	1.93296	5.4	12.5	0.65	0	0	0	0	5
N904961602	2010	2	46	0	88	2	8	5	15	13	256	1	2	1	8	8	16.12	81.3	152.4	0.533465	25.83	9.39	2.0403	4.7	13.4	0.57	0	1	0	1	2
N904961203	2010	2	28	0	88	4	1	1	16	17	177	2	2	0	8	8	55.65	76	153	0.496732	24.73	12.59	2.7356	6.9	13.4	0.71	3	0	0	0	6
N904960703	2010	2	47	0	86	1	1	8	15	11	200	2	2	0	8	8	32.54	68.7	163.5	0.420183	17.81	8.31	1.76459	7.3	13.8	0.69	3	0	0	0	4
N904960402	2010	2	41	0	96	2	8	3	14	9	169	2	2	0	8	8	5.31	78.2	165.4	0.472793	20.4	9.37	2.22104	5.8	13.5	0.76	0	0	0	0	1
N904960304	2010	2	32	0	85	4	8	1	25	13	174	2	2	0	8	8	66.53	79.7	175.8	0.453356	24.49	8.36	1.75457	5.1	12	0.63	0	0	0	0	6
N903977702	2010	2	32	0	98	4	8	8	15	12	118	2	2	0	8	8	38.2	71	157.1	0.451941	21.72	6.49	1.57042	5.1	13.3	0.66	0	0	0	0	5
N903976602	2010	2	35	0	98	2	8	4	18	17	179	2	2	0	8	8	10.96	76.8	160	0.48	21.13	9.55	2.31086	5.4	13.8	0.61	0	0	0	0	2
N903975302	2010	2	33	0	83	2	8	6	18	16	158	2	2	0	8	8	37.92	72.4	164	0.441463	20.37	11.72	2.40188	5.7	13.5	0.64	0	0	0	0	5
N903973702	2010	2	31	0	87	4	3	4	16	11	161	2	2	0	8	8	21.75	68.9	161.9	0.425571	19.53	6.63	1.42422	6.2	12.3	0.79	1	0	0	0	3
N903971502	2010	2	29	0	89	4	3	4	13	8	94	2	2	0	8	8	24.48	68.6	168.3	0.407605	18.53	8.31	1.82615	6.2	12.6	0.66	1	0	0	0	3
N903970702	2010	2	26	0	73	1	8	2	13	8	162	2	2	0	8	8	16.57	69	157.8	0.437262	19.04	8.67	1.56274	4.7	13.5	0.57	0	0	0	0	2
N903968205	2010	2	30	0	86	1	8	4	14	14	212	2	2	0	8	8	75.78	77.3	156.5	0.49393	21.68	8.08	1.71575	7.3	13.4	0.77	0	0	0	0	6
N903968202	2010	2	31	0	107	2	8	3	18	17	179	2	2	0	8	8	39.89	85.5	154.6	0.55304	26.27	11.35	2.99864	7.2	13.3	0.65	0	1	1	1	5
N903967502	2010	2	30	0	97	4	8	8	14	12	195	1	2	1	8	8	24.99	80.5	161.7	0.497835	23.6	10.81	2.58906	6.1	13.1	0.54	0	0	0	0	3
N903966902	2010	2	29	0	96	4	8	8	14	16	146	2	2	0	8	8	37.54	95.6	165	0.579394	26.7	13.21	3.13126	8.3	13	0.67	0	1	1	1	5
N903966602	2010	2	30	0	94	3	8	8	15	13	151	2	2	0	8	8	4.04	67	163.9	0.408786	20.51	10.64	2.46953	5.8	12	0.58	0	0	0	0	1
N903964902	2010	2	36	0	87	4	8	1	13	9	149	2	1	1	8	8	51.87	73.2	157.2	0.465649	20.88	8.81	1.89252	5.3	12.5	0.72	0	0	0	0	5
N903964202	2010	2	37	0	89	4	8	1	16	17	199	2	2	0	8	8	41.61	81.8	167.8	0.487485	23.3	8.99	1.97558	7.4	14.8	0.7	0	0	0	0	5
N902976803	2010	2	25	0	82	1	8	1	16	15	147	2	2	0	8	8	58.1	75	153.7	0.487964	21.38	11.3	2.2879	8.2	12.4	0.62	0	0	0	0	6
N902961902	2010	2	53	0	150	2	8	8	29	27	170	2	2	0	8	8	60.81	96.6	159.3	0.606403	29.16	10.59	3.92222	5.6	15.4	0.69	0	1	1	1	6
N902961002	2010	2	41	0	85	2	8	8	21	13	185	2	2	0	8	8	9.12	75	157.4	0.476493	20.59	9.35	1.96235	6	12.8	0.64	0	0	0	0	1
N901979702	2010	2	38	0	105	2	8	3	21	18	180	2	2	0	8	8	26.77	67.1	163.3	0.4109	20.4	13.66	3.54148	5.4	14.1	0.93	0	0	0	0	4
N901979502	2010	2	46	0	100	2	8	4	15	8	224	2	2	0	8	8	7.75	75	162.6	0.461255	23	6.33	1.56296	6.4	11.9	0.64	0	0	0	0	1
N901978202	2010	2	43	0	82	4	8	2	14	8	207	2	2	0	8	8	7.72	72.3	152.3	0.474721	20.74	7.94	1.6076	5.6	12.9	0.66	0	0	0	0	1
N901974902	2010	2	40	0	98	3	8	1	16	12	187	2	2	0	8	8	21.63	76.9	159	0.483648	25.08	11.48	2.77788	4.8	12.6	0.8	0	1	0	0	3
N901972502	2010	2	40	0	100	2	8	6	15	10	186	2	2	0	8	8	12.55	79.8	150.9	0.528827	26.09	10.44	2.57778	7.8	12.9	0.6	0	1	0	1	2
N901968902	2010	2	44	0	100	1	8	2	22	21	188	2	2	0	8	8	4.22	78.3	159	0.492453	24.6	33.04	8.15802	6.3	12.2	0.79	0	0	0	0	1
N901968802	2010	2	34	0	82	1	8	3	14	7	167	2	2	0	8	8	30.33	73.6	160.7	0.457996	18.63	6.33	1.28163	5.9	13.5	0.55	0	0	0	0	4
N901968402	2010	2	46	0	88	2	8	2	12	8	203	2	2	0	8	8	25.27	76.8	166.8	0.460432	20.6	9.11	1.97946	6.4	11.9	0.75	0	0	0	0	3
N901968103	2010	2	29	0	99	5	1	3	13	15	100	2	2	0	8	8	55.51	68	161.6	0.420792	21.14	10.23	2.50067	7.7	14.2	0.71	3	0	0	0	6
N107514202	2007	2	38	0	89	1	8	3	18	12	196	2	2	0	8	8	5.9	78	154	0.506494	21.59	9	1.97778	5.8	13.4	0.89	0	0	0	0	1
N107513804	2007	2	42	0	92	1	8	3	25	24	217	2	2	0	8	8	18.2	85	159.1	0.534255	25.72	10.3	2.33975	5.6	13.2	0.82	0	1	1	1	3
N107512601	2007	2	48	0	104	5	1	1	19	14	213	2	2	0	8	8	132.6	85.3	150.9	0.565275	24.29	10.3	2.64494	4.2	13.2	0.85	3	0	1	1	6
N107104502	2007	2	33	0	91	3	8	1	16	8	145	1	2	1	8	8	3.5	78.5	163.4	0.480416	23.93	9.1	2.04469	4.8	10.6	0.76	0	0	0	0	1
N107102802	2007	2	24	0	86	1	2	8	12	9	166	2	2	0	8	8	58.7	77	162	0.475309	20.08	10.8	2.29333	4.9	11.8	0.77	2	0	0	0	6
N107102402	2007	2	29	0	103	4	8	3	19	11	101	2	2	0	8	8	22.7	68	150.8	0.450928	21.33	12.3	3.12815	7	12.1	0.78	0	0	0	0	3
N106328802	2007	2	50	0	131	1	8	8	17	12	231	1	2	1	8	8	14.8	93	159.1	0.584538	30.06	15.5	5.01358	7.6	13.5	0.95	0	1	1	1	2
N106191603	2007	2	42	0	100	2	8	8	18	12	211	1	2	1	8	8	49.6	77	160.1	0.480949	23.45	11.7	2.88889	7.5	13	0.8	0	0	0	0	5
N106137302	2007	2	43	0	90	1	8	1	25	16	205	2	2	0	8	8	4.6	83	145.2	0.571625	24.38	6.8	1.51111	8.5	12	0.8	0	0	0	1	1
N106111002	2007	2	40	0	98	2	8	8	18	15	177	2	2	0	8	8	5.3	73.5	157.1	0.467855	21.56	10.6	2.56494	6	13.3	0.83	0	0	0	0	1
N106103902	2007	2	48	0	91	4	8	4	24	8	156	2	2	0	8	8	64.9	66.5	159.1	0.417976	20.5	4.1	0.921235	4.5	12.1	0.8	0	0	0	0	6
N105258401	2007	2	34	0	76	3	8	8	15	28	207	1	2	1	8	8	63.7	82	152.2	0.538765	26.51	7.9	1.48247	8.3	14.3	0.8	0	1	0	1	6
N105223602	2007	2	29	0	87	1	8	1	15	22	174	2	2	0	8	8	36.8	74.2	157.9	0.469918	22.98	17.2	3.69481	5.9	14.3	0.85	0	0	0	0	5
N105213002	2007	2	25	0	85	1	8	3	17	25	187	2	2	0	8	8	30.2	72	160.2	0.449438	20.77	9.6	2.01481	6.3	14.4	0.84	0	0	0	0	4
N105213001	2007	2	25	0	78	1	8	3	17	21	180	2	2	0	8	8	23.7	72.2	160.3	0.450405	23.23	9.9	1.90667	7.1	14	0.82	0	0	0	0	3
N105184902	2007	2	34	0	94	4	8	6	16	20	135	2	2	0	8	8	16.2	68	155.5	0.437299	19.44	9.2	2.13531	8.8	12.9	0.82	0	0	0	0	2
N105134802	2007	2	31	0	86	3	8	4	11	17	171	2	2	0	8	8	3.1	80.2	159.2	0.503769	24.78	10.9	2.31457	4.2	11.2	0.84	0	0	0	0	1
N105110602	2007	2	30	0	87	2	8	3	12	23	217	2		0	8	8	16.8	64.2	159.6	0.402256	16.72	13.2	2.83556	6.3	13.6	0.82	0	0	0	0	2
N105107502	2007	2	30	0	89	2	8	4	23	22	184	2	2	0	8	8	41.2	81.2	151	0.537748	25.96	17.7	3.88963	7.2	13.2	0.83	0	1	0	1	5
N105106802	2007	2	26	0	83	4	8	8	17	19	189	2	2	0	8	8	12.7	79.1	161.8	0.488875	23	9.9	2.02889	6.3	12.3	0.8	0	0	0	0	2
N105104702	2007	2	30	0	87	3	2	6	28	24	167	2	2	0	8	8	14.2	94	164.7	0.570735	27.06	12.5	2.68519	6.9	13.5	0.82	2	1	1	1	2
N105103902	2007	2	34	0	85	3	8	6	14	16	136	2	2	0	8	8	12.3	77.5	155	0.5	24.68	9.1	1.90988	5.7	12.1	0.87	0	0	0	0	2
N105103602	2007	2	28	0	91	4	2	4	36	28	148	2	2	0	8	8	72.4	77.2	154.3	0.500324	25.2	21.8	4.89827	8.3	13.9	0.77	2	1	0	0	6
N105103402	2007	2	30	0	95	5	8	3	28	25	165	2	2	0	8	8	7.1	86.5	161	0.537267	25.77	24	5.62963	5.8	11.4	0.8	0	1	1	1	1
N105102402	2007	2	31	0	85	3	8	4	14	18	149	2	2	0	8	8	18.6	76	164.5	0.462006	20.77	11.6	2.43457	5.6	13.8	0.91	0	0	0	0	3
N105101802	2007	2	30	0	81	1	8	7	20	20	179	2	2	0	8	8	72.6	67.2	161	0.417391	18.67	9.1	1.82	5.3	13.1	0.68	0	0	0	0	6
N105100602	2007	2	35	0	81	2	8	8	14	17	143	2	2	0	8	8	7.3	72	168.4	0.427553	19.78	7.5	1.5	4.9	11.8	0.85	0	0	0	0	1
N104189902	2007	2	31	0	85	1	8	5	19	17	188	2	2	0	8	8	39.8	93	161.8	0.574784	24.83	7.1	1.49012	6.7	12.9	0.82	0	0	1	1	5
N104164702	2007	2	31	0	85	4	2	8	29	29	147	2	2	0	8	8	54.1	68	160.1	0.424735	18.84	9.9	2.07778	6.9	12.5	0.77	2	0	0	0	6
N104139002	2007	2	33	0	86	1	8	8	38	27	187	2	2	0	8	8	17.8	78.5	162	0.484568	24.12	10.6	2.25086	6	12.8	1	0	0	0	0	3
N104135703	2007	2	33	0	80	2	8	8	22	24	202	2	2	0	8	8	6.4	81	147.7	0.548409	22.19	9.9	1.95556	7.1	12.8	0.81	0	0	0	1	1
N104126302	2007	2	39	0	103	5	8	8	19	25	196	2	2	0	8	8	22.3	71.5	151.9	0.470704	20.33	9.9	2.51778	8	13.5	0.75	0	0	0	0	3
N104126102	2007	2	38	0	91	1	8	8	10	18	160	2	2	0	8	8	37.5	80.1	164.5	0.48693	23.95	9.1	2.04469	8.5	12.6	0.88	0	0	0	0	5
N104110702	2007	2	38	0	96	4	8	4	22	22	222	2	2	0	8	8	6.9	76.2	162.4	0.469212	21.12	11.3	2.67852	5.6	11.3	0.84	0	0	0	0	1
N104110604	2007	2	29	0	94	3	8	8	12	16	191	2	2	0	8	8	38	77	161	0.478261	22.11	13.4	3.11012	8.7	13.5	0.85	0	0	0	0	5
N104108602	2007	2	29	0	93	4	8	5	13	19	181	2	2	0	8	8	20.7	75.3	170	0.442941	20.97	13.8	3.16889	4.3	13.4	0.89	0	0	0	0	3
N104106902	2007	2	26	0	85	2	8	6	14	19	159	2	2	0	8	8	46.2	77.5	166.9	0.46435	20.82	13	2.7284	6.3	13.4	0.88	0	0	0	0	5
N104104001	2007	2	30	0	94	3	8	2	34	24	191	2	2	0	8	8	42.3	80	153.8	0.520156	22.36	12.1	2.8084	7.5	14	0.87	0	0	0	1	5
N104103603	2007	2	32	0	84	1	8	1	15	17	182	2	2	0	8	8	45	80.5	163.5	0.492355	21.85	8.1	1.68	5.6	11.3	0.87	0	0	0	0	5
N104102802	2007	2	34	0	83	3	8	3	16	18	173	2	2	0	8	8	15.2	68	158.4	0.429293	17.9	7.7	1.57802	6.2	11.5	0.91	0	0	0	0	2
N103126102	2007	2	48	0	91	3	8	2	46	56	156	2	1	1	8	8	13	87	153.6	0.566406	26.96	11.7	2.62889	6.1	14.3	0.92	0	1	1	1	2
N102486501	2007	2	31	0	81	4	8	4	19	13	164	2	2	0	8	8	45.5	65.1	155.3	0.419189	17.91	4.2	0.84	5.1	12.4	0.82	0	0	0	0	5
N102482802	2007	2	32	0	86	4	8	4	22	21	201	1	2	1	8	8	13.2	65.2	156.3	0.417147	19.85	8.3	1.76247	5.8	12.1	0.84	0	0	0	0	2
N102368402	2007	2	34	0	79	4	1	8	21	18	160	2	2	0	8	8	16	72.1	168.6	0.427639	18.5	8.8	1.71654	5.9	13.5	0.86	3	0	0	0	2
N102367901	2007	2	38	0	86	1	8	3	22	13	125	2	2	0	8	8	12.7	67.5	157	0.429936	22.84	8.8	1.86864	5.2	11.9	0.84	0	0	0	0	2
N102294902	2007	2	33	0	89	3	8	5	17	15	163	2	2	0	8	8	31.6	70.9	155.7	0.455363	20.42	9.5	2.08765	5.5	12.7	0.81	0	0	0	0	4
N102185802	2007	2	44	0	106	2	8	3	23	27	178	2	1	1	8	8	2.6	81.2	161.5	0.502786	23.77	19.1	4.99901	5.1	10.5	0.79	0	0	0	0	1
N102160801	2007	2	45	0	100	2	8	5	27	17	162	2	2	0	8	8	48.4	75.1	160.6	0.467621	21.21	7.8	1.92593	5.5	13.9	0.74	0	0	0	0	5
N102118702	2007	2	31	0	83	4	2	4	22	15	184	2	2	0	8	8	10.8	73.2	161.5	0.453251	22.12	6	1.22963	4.5	12.2	0.82	2	0	0	0	2
N102112902	2007	2	36	0	85	4	8	8	22	20	137	2	2	0	8	8	18.5	69.1	149	0.463758	19.55	7.4	1.55309	5.9	12.9	0.81	0	0	0	0	3
N102100903	2007	2	25	0	95	4	8	6	21	19	218	2	2	0	8	8	15.9	85.2	163.4	0.52142	26.67	18.5	4.33951	8.3	13.6	0.87	0	1	1	1	2
N102100102	2007	2	41	0	83	3	8	4	18	22	165	2	2	0	8	8	4.1	77.1	159.2	0.484296	24.62	10.3	2.11086	6.2	12.3	0.89	0	0	0	0	1
N101106902	2007	2	50	0	110	2	8	1	35	41	205	2	2	0	8	8	48.6	88.5	166.4	0.531851	24.34	9.8	2.66173	4.7	13.8	0.81	0	0	1	1	5
N043930204	2008	2	41	0	88	3	8	4	14	12	152	2	2	0	8	8	67.7	67	147.5	0.454237	20.87	8.7	1.89037	6.8	12.3	0.7	0	0	0	0	6
N043230204	2008	2	35	0	82	1	8	5	17	11	109	2	2	0	8	8	8.8	80.8	149.3	0.541192	27.99	6.6	1.3363	4.4	12.3	0.6	0	1	0	1	1
N043229903	2008	2	29	0	86	3	8	5	15	10	143	2	2	0	8	8	44.74	72.5	152.3	0.476034	21.56	6	1.27407	4.8	13.4	0.8	0	0	0	0	5
N042829702	2008	2	41	0	92	3	8	8	20	13	158	2	2	0	8	8	15.37	71.3	153.4	0.464798	21.42	7.2	1.63556	5.4	13.8	0.7	0	0	0	0	2
N042730002	2008	2	40	0	103	4	8	8	22	16	201	1	2	1	8	8	9.99	87.2	158.6	0.549811	27.19	8.9	2.26346	6.6	13.6	0.9	0	1	1	1	2
N042129803	2008	2	52	0	115	1	8	6	16	16	184	2	2	0	8	8	56.57	84.9	157.6	0.538706	26.21	10.9	3.09506	6.1	13.7	0.7	0	1	0	1	6
N041930003	2008	2	49	0	82	2	1	2	12	21	178	2	2	0	8	8	17.52	72.2	151.1	0.477829	24.7	11.6	2.34864	6.1	14.7	0.9	3	0	0	0	3
N041830103	2008	2	30	0	83	4	8	3	13	12	211	1	2	1	8	8	28.85	67.7	167.9	0.403216	17.31	6.3	1.29111	4.7	13.7	0.9	0	0	0	0	4
N040930102	2008	2	27	0	85	3	8	3	13	17	167	2	2	0	8	8	29.38	74.2	162.7	0.456054	22.14	6.5	1.3642	5.3	11.4	0.7	0	0	0	0	4
N040729902	2008	2	34	0	88	1	8	1	9	9	170	2	2	0	8	8	2.51	77.1	153.1	0.503592	23.98	13.2	2.86815	5.8	10.6	1	0	0	0	0	1
N040530004	2008	2	35	0	86	4	8	8	11	10	160	2	2	0	8	8	16.94	64.3	156.1	0.411915	18.02	8.9	1.88988	4.2	14.5	0.7	0	0	0	0	2
N040230302	2008	2	32	0	86	2	8	7	17	26	175	2	2	0	8	8	36.64	80.8	146.5	0.551536	23.58	16	3.39753	6.6	13.3	0.7	0	0	0	1	5
N040229902	2008	2	31	0	91	2	8	3	10	10	176	2	2	0	8	8	21.31	92.6	162.8	0.568796	29.2	9.3	2.08963	6.1	13.6	0.9	0	1	1	1	3
N040229702	2008	2	39	0	84	3	8	4	13	8	143	1	2	1	8	8	15.75	68.1	153.6	0.443359	19.41	9.9	2.05333	7.4	12.3	0.8	0	0	0	0	2
N040030301	2008	2	35	0	81	3	1	8	16	13	195	1	2	1	8	8	11.2	67.6	163.4	0.413709	17.72	5.8	1.16	7.4	12	0.9	3	0	0	0	2
N039629902	2008	2	20	0	81	3	2	6	14	13	132	2	2	0	8	8	14.49	81.9	159.7	0.512837	26	9	1.8	6.5	13.6	0.7	2	1	0	1	2
N039559902	2008	2	38	0	91	3	8	7	17	10	165	2	2	0	8	8	6.61	70	155.6	0.449871	21.97	6.1	1.37062	5.2	11.2	0.7	0	0	0	0	1
N039449902	2008	2	33	0	93	1	8	3	12	12	163	2	2	0	8	8	35.18	83.7	154.2	0.542802	26.83	13.4	3.07704	4.3	13.2	0.7	0	1	0	1	4
N039329801	2008	2	30	0	83	4	8	4	17	12	179	2	2	0	8	8	36.76	84.7	162	0.52284	24.5	9	1.84444	4.8	14.3	0.7	0	0	0	1	5
N039329702	2008	2	26	0	86	5	1	8	16	12	118	1	2	1	8	8	8.34	81.6	172	0.474419	23.05	8.6	1.82617	5.5	13.7	0.7	3	0	0	0	1
N039160003	2008	2	25	0	100	2	8	8	18	19	177	2	2	0	8	8	37.84	72.3	163.1	0.443286	20.45	10.3	2.54321	5	13.3	0.7	0	0	0	0	5
N039160002	2008	2	30	0	95	1	8	4	22	19	238	2	2	0	8	8	6.54	92.2	161	0.572671	29.05	11.6	2.72099			0.7	0	1	1	1	1
N039149702	2008	2	36	0	84	2	8	1	31	47	171	2	2	0	8	8	45.32	88.4	155.3	0.569221	28.4	9.6	1.99111	6	13.5	0.8	0	1	1	1	5
N039130002	2008	2	34	0	84	3	8	8	16	10	154	2	2	0	8	8	26.38	68.5	157.2	0.435751	19.06	6.6	1.36889	5	13.1	0.7	0	0	0	0	4
N039129902	2008	2	36	0	98	1	2	4	20	14	112	2	2	0	8	8	37.63	63.4	152.2	0.416557	20.12	9.2	2.22617	4.6	13.3	0.8	2	0	0	0	5
N038630002	2008	2	42	0	85	1	8	8	20	23	167	2	2	0	8	8	19.18	87.7	161	0.54472	24.96	10	2.09877	6.4	13.9	0.84	0	0	1	1	3
N037929801	2008	2	46	0	85	3	8	7	21	13	168	2	2	0	8	8	6.93	68.5	158.2	0.432996	18.94	8.9	1.8679	6.3	11.9	0.79	0	0	0	0	1
N037929703	2008	2	29	0	92	4	2	4	16	11	145	2	2	0	8	8	18.35	82	161.3	0.508369	20.56	8.9	2.02173	5.9	13.2	0.8	2	0	0	0	3
N037830102	2008	2	43	0	104	1	8	1	13	10	164	2	1	1	8	8	26.59	80.9	164	0.493293	22.16	11.4	2.92741	5.2	12.7	0.76	0	0	0	0	4
N037829805	2008	2	25	0	87	1	8	2	17	14	221	2	2	0	8	8	43.23	67.9	160	0.424375	18.79	8.2	1.76148	5.6	13.8	0.72	0	0	0	0	5
N037829804	2008	2	48	0	97	1	2	8	22	22	234	2	2	0	8	8	73.69	81.2	151.3	0.536682	24.59	11.4	2.73037	5.2	13.7	0.43	2	0	0	1	6
N037829802	2008	2	22	0	84	2	8	1	16	12	164	9	9		8	8	80.39	65.1	162.5	0.400615	16.4	9.2	1.90815	5.2	12.9	0.55	0	0	0	0	6
N037529702	2008	2	29	0	96	2	8	3	13	9	145	2	2	0	8	8	21.24	65.5	152.6	0.429227	17.61	7.8	1.84889	5.5	11.7	0.63	0	0	0	0	3
N037430202	2008	2	44	0	88	2	8	1	13	9	156	2	2	0	8	8	33.2	64.8	160.3	0.404242	17.67	8.9	1.93383	5.2	11.6	0.65	0	0	0	0	4
N037430103	2008	2	21	0	85	1	8	8	20	18	144	2	2	0	8	8	21.29	70.6	160.6	0.439601	19.81	14.1	2.95926	5.5	11.8	0.67	0	0	0	0	3
N037330203	2008	2	27	0	99	6	1	8	17	13	147	1	2	1	8	8	11.17	80.9	165.7	0.488232	22.14	13	3.17778	6.5	13.4	0.63	3	0	0	0	2
N037330004	2008	2	36	0	104	6	8	6	18	14	234	2	2	0	8	8	39.26	85.7	162.6	0.52706	25.72	6	1.54074	4.7	12.2	0.65	0	1	1	1	5
N037229802	2008	2	33	0	80	5	8	8	16	10	141	2	2	0	8	8	20.32	87.3	165.2	0.52845	24.81	13.8	2.72593	4.4	12	0.5	0	0	1	1	3
N037130202	2008	2	31	0	94	5	8	5	16	11	157	1	2	1	8	8	46.72	70	160.1	0.437227	17.36	7	1.62469	4.8	13.6	0.75	0	0	0	0	5
N037129802	2008	2	41	0	105	4	8	5	17	14	152	2	2	0	8	8	4.54	84	157.6	0.532995	25.73	39.5	10.2407	8.6	10.3	0.85	0	1	0	1	1
N037029802	2008	2	41	0	97	2	8	6	19	12	186	2	2	0	8	8	20.19	64.2	161.1	0.39851	18.61	6.6	1.58074	4.2	12.4	0.72	0	0	0	0	3
N036929802	2008	2	36	0	89	3	8	8	15	14	146	2	2	0	8	8	5.7	73	153.1	0.476813	22.74	6.8	1.49432	6.1	10.8	0.53	0	0	0	0	1
N036829702	2008	2	40	0	113	2	8	3	37	62	214	2	2	0	8	8	147.6	83	159.4	0.520703	22.59	9.7	2.70642	6.8	13.8	0.66	0	0	0	1	6
N036630002	2008	2	33	0	82	4	8	1	15	9	166	2	2	0	8	8	3.66	79.1	158.6	0.498739	23.34	3.3	0.668148	4.1	10.8	0.74	0	0	0	0	1
N036530102	2008	2	46	0	85	3	8	1	23	15	206	1	2	1	8	8	5.83	78.7	155.7	0.505459	22.69	6.6	1.38519	7.5	10	0.62	0	0	0	0	1
N036529904	2008	2	26	0	85	1	8	8	13	11	116				8	8	34.83	67.8	160	0.42375	19.69	7.6	1.59506	4.5	13.9	0.71	0	0	0	0	4
N036529902	2008	2	51	0	91	4	8	1	13	11	125	2	2	0	8	8	9.66	75	149.5	0.501672	22.82	4.3	0.966173	4.3	12.4	0.71	0	0	0	0	2
N036330003	2008	2	32	0	94	4	8	6	15	11	197	2	2	0	8	8	6.63	73.2	163.7	0.447159	21.49	6.6	1.53185			0.6	0	0	0	0	1
N036230002	2008	2	37	0	83	2	8	6	18	14	190	2	2	0	8	8	9.38	72.3	158.5	0.456151	22.21	8.7	1.78296	4.2	12.4	0.73	0	0	0	0	1
N036229704	2008	2	22	0	78	4	8	5	14	11	158	2	2	0	8	8	11.52	69.2	160.6	0.430884	22.37	5.6	1.07852	6.1	13.5	0.79	0	0	0	0	2
N036229703	2008	2	25	0	92	4	8	8	18	13	145	2	2	0	8	8	11.39	63.7	160.7	0.396391	19.71	5.8	1.31753	7.6	12.8	0.78	0	0	0	0	2
N036030003	2008	2	31	0	95	3	8	4	14	10	161	2	1	1	8	8	47.07	76.7	164.7	0.465695	21.9	8	1.87654	5.9	12.6	0.74	0	0	0	0	5
N036029902	2008	2	42	0	87	4	8	7	16	12	182	2	2	0	8	8	30.26	74.1	156.6	0.47318	22.92	6.5	1.3963	7.6	14.5	0.53	0	0	0	0	4
N035930003	2008	2	30	0	98	4	8	1	17	12	143	2	2	0	8	8	15.57	95.2	154.2	0.61738	30.83	11.7	2.83111	6.8	14.4	0.7	0	1	1	1	2
N035929905	2008	2	37	0	87	2	8	1	9	13	198	2	2	0	8	8	4.23	80.1	158.4	0.505682	23.32	10.5	2.25556	6.4	12.7	0.8	0	0	0	0	1
N035730003	2008	2	29	0	89	1	8	1	17	12	138	2	2	0	8	8	54.64	86.4	165.3	0.522686	23.5	20.1	4.41704	6.1	12.9	0.9	0	0	1	1	6
N035440002	2008	2	49	0	86	2	8	4	16	17	177	1	2	1	8	8	11.38	82.1	156.2	0.525608	27.09	5.2	1.1042	5.2	11.5	0.6	0	1	0	1	2
N035139702	2008	2	39	0	307	2	8	3	10	10	226	2	2	0	8	8	56.81	92.4	158.3	0.583702	26.74	8.6	6.51901	7.3	15.1	0.7	0	1	1	1	6
N035040002	2008	2	39	0	99	1	8	8	15	16	170	2	2	0	8	8	2.17	82.1	157.6	0.520939	27.3	13.8	3.37333			0.8	0	1	0	1	1
N035030002	2008	2	28	0	81	4	8	2	21	17	169	2	2	0	8	8	13.2	78.8	167.6	0.470167	19.94	11.9	2.38	5.6	14.2	0.9	0	0	0	0	2
N034930202	2008	2	31	0	88	4	8	8	19	12	205	2	2	0	8	8	7.89	77.4	156.6	0.494253	20.55	5.1	1.10815	4.4	12.6	0.6	0	0	0	0	1
N034829702	2008	2	27	0	90	4	8	7	20	21	209	2	2	0	8	8	65.02	84.5	158.2	0.534134	26.69	11.4	2.53333	7.7	13.2	0.5	0	1	0	1	6
N034730102	2008	2	37	0	81	2	8	8	16	9	159	2	2	0	8	8	55.19	72.2	158.9	0.454374	20.28	11	2.2	4.4	12.6	0.6	0	0	0	0	6
N034729802	2008	2	49	0	85	2	8	3	17	12	220	2	2	0	8	8	18.32	79.6	149.7	0.53173	24.23	15	3.14815	5.4	13.6	0.6	0	0	0	1	3
N034630202	2008	2	33	0	94	2	8	4	18	18	182	2	2	0	8	8	21.95	71.3	161.2	0.442308	19.97	6.1	1.4158	6.2	13.1	0.6	0	0	0	0	3
N034530102	2008	2	32	0	97	3	2	5	15	16	184	1	2	1	8	8	13.06	87.1	164.3	0.530128	25.71	14.3	3.42494	5.9	13.6	0.7	2	1	1	1	2
N034330202	2008	2	28	0	87	4	8	8	18	9	173	1	2	1	8	8	35.98	61.2	161.7	0.378479	18.47	6.3	1.35333	4.7	13	0.6	0	0	0	0	4
N034329702	2008	2	44	0	93	1	8	4	12	8	158	2	2	0	8	8	20.43	75.2	158.2	0.475348	21.98	7.4	1.69926	5.4	12.7	0.6	0	0	0	0	3
N034230002	2008	2	36	0	89	5	8	8	15	11	184	2	2	0	8	8	36.93	69.2	166.6	0.415366	19.92	7	1.53827	4.9	13	0.9	0	0	0	0	5
N034229903	2008	2	34	0	92	4	8	1	15	20	204				8	8	8.55	95.3	161.7	0.589363	31.09	13	2.95309	5.3	11.5	0.7	0	1	1	1	1
N034229901	2008	2	43	0	85	2	8	1	12	9	200				8	8	18.64	82.5	169	0.488166	22.37	13.8	2.8963	4.7	11.8	0.6	0	0	0	0	3
N034130002	2008	2	26	0	88	2	8	5	16	10	152	2	2	0	8	8	12.96	76.3	168.9	0.451747	20.12	11.1	2.41185	4	12	0.6	0	0	0	0	2
N033929902	2008	2	50	0	79	3	8	1	22	20	133	2	2	0	8	8	59.99	83.3	162.3	0.513247	22.82	7.2	1.40444	5	15.5	0.9	0	0	0	1	6
N033829702	2008	2	48	0	95	1	8	8	18	15	186	2	2	0	8	8	34.25	61.9	147.9	0.418526	18.42	5.5	1.29012	4.6	12.3	0.7	0	0	0	0	4
N033530002	2008	2	41	0	95	5	8	8	18	11	157	2	2	0	8	8	5.4	74	155.8	0.474968	23.11	5.3	1.24321	4.2	11.4	0.7	0	0	0	0	1
N033229906	2008	2	21	0	85	2	8	6	12	15	185	2	2	0	8	8	55.56	87.2	159.6	0.546366	28.15	7.8	1.63704	7.7	13.7	0.7	0	1	1	1	6
N033229905	2008	2	24	0	86	3	8	5	14	12	177	2	2	0	8	8	92.9	85.2	166.1	0.512944	25.84	8.7	1.84741	7.5	12.9	0.6	0	1	1	1	6
N032930002	2008	2	28	0	102	5	1	3	44	70	178	2	2	0	8	8	41.09	103.1	168.2	0.612961	32.2	25.3	6.37185	8.7	15.8	0.8	3	1	1	1	5
N032829902	2008	2	27	0	79	1	8	6	13	8	155	1	2	1	8	8	24.84	77.9	156.8	0.496811	23.79	10.7	2.08716	6.4	12.9	0.8	0	0	0	0	3
N032829702	2008	2	38	0	98	4	8	8	19	18	160	1	2	1	8	8	33.86	95.2	158.9	0.599119	29.23	14.6	3.53284	8.5	13.5	0.7	0	1	1	1	4
N032729801	2008	2	28	0	90	1	8	8	16	9	123	2	2	0	8	8	13.11	61.3	158.6	0.386507	17.45	6.6	1.46667	4.8	13.3	0.7	0	0	0	0	2
N032729702	2008	2	28	0	88	3	8	6	16	10	198	2	2	0	8	8	15.71	65.5	153.9	0.425601	18.15	6.3	1.36889	4.9	12.8	0.8	0	0	0	0	2
N032530002	2008	2	31	0	108	2	8	8	12	14	214	2	2	0	8	8	18.11	92.8	158.1	0.58697	26.92	16.6	4.42667	8.6	14.7	0.7	0	1	1	1	3
N032529802	2008	2	30	0	83	1	2	8	10	6	152	1	2	1	8	8	28.78	74.5	169.6	0.439269	17.35	10.6	2.17235	4.2	11.4	0.7	2	0	0	0	4
N032430002	2008	2	29	0	96	4	8	3	15	8	229	2	2	0	8	8	6.39	86.3	157.9	0.546548	25.19	11.1	2.63111	7.9	12.2	0.6	0	1	1	1	1
N032130002	2008	2	30	0	89	3	8	3	14	11	142	2	2	0	8	8	26.89	69.7	157.1	0.443666	18.56	6.7	1.47235	5.4	11.9	0.6	0	0	0	0	4
N032129902	2008	2	31	0	87	2	8	8	16	15	213	2	2	0	8	8	31.89	72.7	156.9	0.463352	22.1	9.4	2.01926	5.1	12.4	0.7	0	0	0	0	4
N032029902	2008	2	31	0	90	1	8	8	10	9	177	2	2	0	8	8	20.97	69.7	161.1	0.432651	20.81	5.9	1.31111	6.4	12.7	0.7	0	0	0	0	3
N031129802	2008	2	49	0	100	5	8	6	20	18	187	2	2	0	8	8	22.4	87.1	161.5	0.539319	25.23	12.9	3.18519	5.5	14.2	0.98	0	1	1	1	3
N015959602	2009	2	32	0	94	4	8	2	17	13	196	2	2	0	8	8	25.7	80.7	165.2	0.488499	20.8	7.69	1.78484	5.2	14.5	0.7	0	0	0	0	3
N015879602	2009	2	44	0	90	2	8	6	32	27	156	2	2	0	8	8	31.52	82.5	159	0.518868	24.8	11.62	2.58222	4.2	12.1	0.7	0	0	0	1	4
N015779602	2009	2	30	0	95	5	8	8	15	14	192	1	2	1	8	8	37.46	72.7	170.3	0.426894	21.1	10.38	2.43481	6	13.9	0.7	0	0	0	0	5
N015769604	2009	2	27	0	84	2	8	8	20	18	224	2	2	0	8	8	16.68	94	162.5	0.578462	31.8	21.56	4.4717	6.7	12.8	0.6	0	1	1	1	2
N015769602	2009	2	51	0	99	3	8	1	24	18	195	2	2	0	8	8	16.39	76.7	164.1	0.467398	19.6	9.91	2.42244	4.4	14.7	0.7	0	0	0	0	2
N015679603	2009	2	32	0	100	2	8	2	20	10	182	1	2	1	8	8	13.86	83.8	159.5	0.525392	19.2	8.47	2.09136	5.5	12.6	0.6	0	0	0	1	2
N015669602	2009	2	38	0	102	5	8	6	17	13	196	1	2	1	8	8	28.78	76	157.4	0.482846	23.2	11.87	2.98948			0.7	0	0	0	0	4
N015589602	2009	2	26	0	104	4	8	4	16	17	155	2	2	0	8	8	22.28	91.9	161.5	0.56904	29.3	14.9	3.82617	5.8	14.1	0.7	0	1	1	1	3
N014899603	2009	2	26	0	78	2	2	3	22	16	162	2	2	0	8	8	30.04	65.4	160.3	0.407985	18.4	5.99	1.15363	5.4	14.3	1	2	0	0	0	4
N014859604	2009	2	23	0	74	1	8	8	19	9	138	2	2	0	8	8	51.31	69.2	165.5	0.418127	21.4	8.21	1.5001	5.4	11.8	0.6	0	0	0	0	5
N014339602	2009	2	42	0	95	2	8	3	18	21	174	2	2	0	8	8	42.21	77.3	154.2	0.501297	24	8.13	1.90704	5	13.2	0.8	0	0	0	0	5
N013959602	2009	2	50	0	91	1	8	8	15	14	177	2	2	0	8	8	20.9	86.9	156.8	0.554209	26.1	5.96	1.33916	4.6	12.7	0.6	0	1	1	1	3
N013739602	2009	2	47	0	99	3	8	2	18	15	180	2	2	0	8	8	19.46	76.1	154.8	0.491602	26.1	6.3	1.54	6.8	14.7	0.7	0	1	0	0	3
N013719602	2009	2	52	0	95	3	8	8	18	24	207	2	2	0	8	8	11.46	78.1	152	0.513816	24.2	7.6	1.78272	5.7	13.3	0.7	0	0	0	1	2
N013609602	2009	2	43	0	102	4	8	1	16	16	192	2	1	1	8	8	4.12	89.1	158	0.563924	30.4	12.86	3.23881	7	10.1	0.6	0	1	1	1	1
N011969602	2009	2	40	0	88	2	8	6	28	43	205	2	2	0	8	8	148.54	86.1	160.3	0.537118	26.8	11.32	2.45965	5.7	13.7	0.9	0	1	1	1	6
N011889601	2009	2	39	0	90	3	8	4	18	14	149	2	2	0	8	8	12.94	68.4	162.5	0.420923	18.7	10.53	2.34	6.4	13.7	0.7	0	0	0	0	2
N011779602	2009	2	43	0	96	2	8	6	21	16	226	2	2	0	8	8	6.73	73.7	146.9	0.501702	23.2	14.14	3.3517	6.9	11.9	0.7	0	0	0	0	1
N011749602	2009	2	41	0	94	1	8	1	21	20	119	1	2	1	8	8	16.16	73.9	163.9	0.450885	22.3	17.75	4.11975	6.7	13	0.8	0	0	0	0	2
N011639602	2009	2	50	0	72	3	8	4	17	14	124	1	2	1	8	8	23.06	65.6	162	0.404938	18.5	5.11	0.908444	5	11.5	0.7	0	0	0	0	3
N011579602	2009	2	32	0	82	4	8	3	14	13	154	1	2	1	8	8	20.68	86.6	159.1	0.544312	25.8	12.9	2.61185	5.7	13.2	0.6	0	1	1	1	3
N011559601	2009	2	35	0	89	2	8	8	19	13	156	2	2	0	8	8	9.2	63.3	165.4	0.382709	19	8.62	1.89427	4.1	12	0.8	0	0	0	0	1
N011539602	2009	2	41	0	88	3	8	4	15	10	144	2	2	0	8	8	24.58	73.2	163.5	0.447706	19.3	8.14	1.76869	6.3	14.5	0.7	0	0	0	0	3
N011499602	2009	2	44	0	90	4	8	8	23	19	140	2	2	0	8	8	13.73	73.9	157	0.470701	24.9	10.49	2.33111	5	14.4	0.7	0	0	0	0	2
N011489602	2009	2	50	0	92	2	8	5	18	11	229	2	2	0	8	8	16.29	64.8	157.7	0.410907	19.5	9.32	2.11714	4.6	14.6	0.8	0	0	0	0	2
N011439602	2009	2	40	0	92	4	8	3	16	13	204	2	2	0	8	8	89.55	72.5	163.8	0.442613	20.9	10.38	2.35793	5.6	13.9	0.9	0	0	0	0	6
N010929402	2009	2	36	0	82	5	8	8	26	30	160	1	2	1	8	8	137.8	60.8	163.7	0.371411	16.6	6.17	1.24923	5.6	13.6	0.7	0	0	0	0	6
N010899602	2009	2	38	0	84	4	8	5	16	15	193	2	2	0	8	8	18.94	87.3	156.7	0.557116	27.1	12.3	2.55111	7.9	13	0.6	0	1	1	1	3
N010899302	2009	2	26	0	80	2	8	4	14	10	182	2	2	0	8	8	13.54	76.1	160	0.475625	24.2	11.59	2.28938	7.3	14.2	0.6	0	0	0	0	2
N010899102	2009	2	38	0	92	4	1	7	37	24	168	2	2	0	8	8	54.38	72.8	149.6	0.486631	22.5	6.24	1.41748	5.7	15	0.6	3	0	0	0	6
N010898602	2009	2	21	0	83	4	1	6	15	17	142	2	2	0	8	8	77.82	77	157.3	0.48951	23.8	6.12	1.25422	5.4	14.9	0.7	3	0	0	0	6
N010869202	2009	2	42	0	91	1	8	6	16	15	226	2	2	0	1	1	6.44	92.5	155.2	0.596005	27.7	9.72	2.184	9.1	11.3	0.6	0	1	1	1	1
N009979602	2009	2	50	0	109	4	8	6	31	31	160	1	2	1	8	8	88.02	87.7	157.7	0.556119	25	14.8	3.98321	4.5	13.1	0.7	0	1	1	1	6
N009909602	2009	2	53	0	89	2	8	8	22	24	221	2	2	0	8	8	101.22	87.5	151.3	0.578321	23.3	9.33	2.0503	6.9	14.4	0.8	0	0	1	1	6
N009849603	2009	2	29	0	81	1	8	4	37	49	181	1	2	1	8	8	36.72	79.6	170.1	0.46796	20.8	4.11	0.822	4.8	13.4	0.6	0	0	0	0	5
N009849601	2009	2	49	0	92	2	8	1	32	31	189	2	2	0	8	8	12.04	72.3	151	0.478808	21.8	6.72	1.52652	5.5	14	0.6	0	0	0	0	2
N009819603	2009	2	20	0	84	4	8	8	20	11	200	2	2	0	8	8	23.18	65.1	151.7	0.429136	18.1	7.73	1.60326	6.2	12.9	0.6	0	0	0	0	3
N009809602	2009	2	36	0	89	2	8	2	20	34	157				8	8	31.32	76.5	162	0.472222	21.1	7.09	1.55805	6	12.7	0.6	0	0	0	0	4
N009789602	2009	2	38	0	87	4	8	1	14	12	174	2	2	0	8	8	38.61	71.2	162.7	0.437615	20.2	9.44	2.02785	5.7	14.6	1	0	0	0	0	5
N009769604	2009	2	24	0	85				11	10	137	2	2	0			25.65	81.2	164.1	0.49482	26.1	12.06	2.53111			0.8		1	0	0	3
N009729602	2009	2	27	0	98	2	2	6	19	11	163	1	2	1	8	8	76.61	73.1	160.1	0.45659	21.5	13.45	3.25457	7	14.5	0.7	2	0	0	0	6
N009709602	2009	2	35	0	98	1	2	1	15	8	154	1	2	1	8	8	32.33	70.2	151.2	0.464286	21.6	5.98	1.44701	4.5	13.5	0.7	2	0	0	0	4
N009609602	2009	2	32	0	90	4	8	4	14	11	173	2	2	0	8	8	8.06	71.4	156.4	0.456522	23	9.16	2.03556	7.6	13.3	0.7	0	0	0	0	1
N009529602	2009	2	30	0	86	2	8	4	20	15	235	2	2	0	8	8	45.31	103.1	163.7	0.629811	31.1	13.09	2.7796	7.8	14.1	0.8	0	1	1	1	5
N009469602	2009	2	30	0	87	3	8	5	15	15	195	1	2	1	8	8	21.43	70.4	162.7	0.432698	18.9	6.54	1.40489	6.3	13.4	0.7	0	0	0	0	3
N009449602	2009	2	28	0	95	1	8	4	15	10	201	2	2	0	8	8	58.32	79.6	161.8	0.491965	22.7	13.66	3.2042	7	13.7	0.7	0	0	0	0	6
N009419601	2009	2	37	0	86	1	8	5	19	16	170	2	2	0	8	8	12.8	72.2	170.1	0.424456	20.2	4.73	1.0044	5.6	14.1	0.8	0	0	0	0	2
N008989603	2009	2	21	0	87	2	8	2	26	14	142	2	2	0	8	8	22.01	63.7	161.4	0.394672	18.8	9.45	2.03	5	13.2	0.6	0	0	0	0	3
N008919602	2009	2	35	0	83	2	8	6	13	10	187	2	2	0	8	8	41.77	73.6	160.2	0.459426	22.9	6.43	1.31775	4.1	14.1	0.6	0	0	0	0	5
N008899601	2009	2	32	0	90	2	2	3	27	27	203	2	2	0	8	8	30.14	110.7	164.5	0.672948	34.8	14	3.11111	5.4	12.5	0.9	2	1	1	1	4
N008889602	2009	2	26	0	85	1	8	4	15	14	148	2	2	0	8	8	52.58	62.7	154.9	0.404777	18	8.06	1.6916	5.6	13.1	0.6	0	0	0	0	5
N008879602	2009	2	39	0	95	2	8	8	20	16	210	2	2	0	8	8	3.73	87.4	160.1	0.545909	24.8	13.17	3.08926	6.5	11.9	0.7	0	0	1	1	1
N008869602	2009	2	38	0	98	1	8	8	26	18	199	2	2	0	8	8	24.77	68.5	149.7	0.457582	22.5	8.26	1.99872	4.7	12.6	0.7	0	0	0	0	3
N008839602	2009	2	37	0	86	5	8	6	24	14	224	1	2	1	8	8	13.59	68.2	151.5	0.450165	21.1	7.52	1.59684	7.5	14	0.8	0	0	0	0	2
N008799602	2009	2	33	0	93	1	1	8	17	10	165	2	2	0	8	8	15.53	72.1	164.8	0.4375	22.4	5.73	1.31578	7.4	13.3	0.7	3	0	0	0	2
N008759602	2009	2	35	0	87	5	8	3	16	9	183	2	2	0	8	8	14.69	68.3	159	0.42956	19.3	8.72	1.87319	4.5	12.4	0.6	0	0	0	0	2
N008709602	2009	2	33	0	87	1	8	1	15	11	181	2	2	0	8	8	23.93	75.8	163.6	0.463325	23.8	10.98	2.35867	5.5	11.8	0.8	0	0	0	0	3
N008629602	2009	2	37	0	82	5	8	1	13	8	187	2	2	0	8	8	4.89	68.6	156.8	0.4375	19.7	7.52	1.52257	5.3	11.7	0.7	0	0	0	0	1
N008549602	2009	2	48	0	99	4	8	4	21	18	242	2	2	0	8	8	7.83	90.9	154.6	0.587969	31.5	14.11	3.44911	5	11.1	0.8	0	1	1	1	1
N007989302	2009	2	37	0	87	1	8	8	21	19	209	2	2	0	8	8	7.13	85.9	163	0.526994	23.9	13.65	2.93222	6.6	13.1	0.8	0	0	1	1	1
N007979602	2009	2	42	0	76	4	8	8	23	17	215	2	2	0	8	8	6.34	68.2	152.1	0.448389	19.4	8.87	1.66449	4.5	12.1	0.6	0	0	0	0	1
N007929405	2009	2	31	0	85	3	2	8	21	24	160	1	2	1	8	8	33.81	76.1	152.5	0.499016	24.2	8.19	1.71889	6	13.2	0.7	2	0	0	0	4
N007799502	2009	2	41	0	92	4	8	1	15	13	183	1	2	1	8	8	7.4	82.4	158.3	0.520531	24.5	9.82	2.23072	4.9	12.6	0.7	0	0	0	1	1
N006979602	2009	2	37	0	91	3	8	6	17	15	202	2	2	0	8	8	21.1	71.8	160.6	0.447073	21.1	11.3	2.53901	4.9	12.8	0.8	0	0	0	0	3
N006969601	2009	2	29	0	90	4	8	2	16	11	176	2	2	0	8	8	51.6	80.2	161.8	0.495674	22.6	4.93	1.09556	5.4	12.1	0.7	0	0	0	0	5
N006929602	2009	2	27	0	89	1	8	8	18	17	168	2	2	0	8	8	36.15	64.4	159.1	0.404777	17.8	6.34	1.39323	6.3	12.9	0.7	0	0	0	0	4
N006809602	2009	2	26	0	86	4	2	3	14	8	201	2	2	0	8	8	93.17	63.8	164.5	0.387842	16.4	5.58	1.18489	5.6	12.5	0.6	2	0	0	0	6
N006789602	2009	2	29	0	92	4	8	3	40	54	148	1	2	1	8	8	53.6	96.6	152.8	0.632199	28.2	10.5	2.38519	7.6	14.6	0.6	0	1	1	1	6
N006729602	2009	2	32	0	87	2	8	1	16	11	153	2	2	0	8	8	4.76	67.4	152.4	0.442257	19.2	9.11	1.95696	4.9	11.6	0.6	0	0	0	0	1
N006679602	2009	2	50	0	109	3	8	2	20	18	182	2	2	0	8	8	16.89	85.8	143.5	0.597909	28	9.42	2.53526	4	14	0.6	0	1	1	1	2
N006609602	2009	2	38	0	82	2	8	4	20	16	155	1	1	1	8	8	23.52	78.3	156.8	0.499362	23.8	6.75	1.36667	5	12.1	0.8	0	0	0	0	3
N006529601	2009	2	36	0	91	4	1	8	15	12	164	2	2	0	8	8	99.15	80.2	160.3	0.500312	25.3	7.61	1.7099	4.8	13.2	0.7	3	1	0	0	6
N006519602	2009	2	31	0	80	3	8	8	16	11	134	2	2	0	8	8	41.79	74.3	166	0.44759	20.1	8.18	1.6158	5.3	12.9	0.7	0	0	0	0	5
N006469602	2009	2	34	0	81	5	2	4	16	9	149	1	2	1	8	8	59.51	70.2	153	0.458824	21	9.62	1.924	4.9	11.7	0.7	2	0	0	0	6
N006459602	2009	2	34	0	85	4	8	4	15	13	144	2	2	0	8	8	49.8	74.4	156.7	0.474793	19.8	9.43	1.97914	6.3	12.1	0.8	0	0	0	0	5
N006399602	2009	2	34	0	84	3	2	4	22	26	226	1	2	1	8	8	34.15	83.9	163.8	0.51221	21	11.51	2.38726	6.8	11.6	0.6	2	0	0	1	4
N006349602	2009	2	30	0	90	4	2	6	32	50	218				8	8	105.67	95.7	161.2	0.593672	33.6	21.68	4.81778	5.9	13.4	0.7	2	1	1	1	6
N005939604	2009	2	23	0	80	2	8	6	13	9	147	2	2	0	8	8	44.39	65.9	155.9	0.422707	18	7.21	1.4242	7.3	12.4	0.7	0	0	0	0	5
N005939602	2009	2	49	0	95	4	8	1	19	17	179	2	1	1	8	8	52.31	78.6	150.6	0.521912	24.4	6.49	1.52235	5.9	14.7	0.7	0	0	0	1	5
N005899603	2009	2	36	0	97	1	8	8	16	10	176	2	2	0	8	8	65.13	77.8	160.6	0.484433	22.9	7.79	1.86575	9.8	13.9	0.7	0	0	0	0	6
N005869602	2009	2	44	0	92	4	8	8	13	12	167	2	2	0	8	8	20.9	73.4	157.2	0.466921	22.5	8.2	1.86272	5.6	13.8	0.7	0	0	0	0	3
N005779602	2009	2	36	0	118	4	8	8	12	11	210	2	2	0	8	8	38.82	100.9	155.8	0.647625	35.2	12.55	3.65654	4.9	13.7	0.5	0	1	1	1	5
N005699602	2009	2	43	0	102	3	8	4	27	27	176	1	2	1	8	8	16.32	81.8	154.7	0.528765	23.5	10.58	2.66459	6.1	12.7	0.7	0	0	0	1	2
N005519603	2009	2	26	0	88	3	8	8	19	15	177	2	2	0	8	8	33.12	76.2	159.2	0.478643	22.2	8.34	1.81215	6.3	13	0.6	0	0	0	0	4
N005399603	2009	2	32	0	66	1	2	8	12	9	188	2	2	0	8	8	11.13	102.2	158.2	0.646018	32.1	14.72	2.39881	7.3	12.8	0.6	2	1	1	1	2
N004959602	2009	2	52	0	91	1	8	2	15	13	128	2	2	0	8	8	8.38	89.1	159.2	0.559673	27	10.26	2.30533	5.6	12.3	0.7	0	1	1	1	1
N004919605	2009	2	20	0	88	2	8	6	16	8	166	2	2	0	8	8	10.71	70.4	166.9	0.421809	20.9	11.87	2.57916	5.6	13.1	0.8	0	0	0	0	2
N004919602	2009	2	44	0	90	3	8	8	20	11	131	2	2	0	8	8	7.16	80.9	161.7	0.500309	23.4	8.27	1.83778	4.2	10.9	0.7	0	0	0	0	1
N004839602	2009	2	31	0	100	1	8	8	22	32	182	2	2	0	8	8	54.14	99.4	167.3	0.594142	28.8	13.71	3.38519	7.1	15	0.7	0	1	1	1	6
N003919602	2009	2	46	0	91	2	8	7	18	14	217	2	2	0	8	8	7.58	74.7	156.4	0.477621	23.5	6.21	1.39533	5	12.4	0.6	0	0	0	0	1
N003889602	2009	2	45	0	87	2	8	5	19	16	198	2	2	0	8	8	15.52	80.6	164	0.491463	21.9	9.97	2.1417	4.4	13.3	0.7	0	0	0	0	2
N003849602	2009	2	45	0	89	2	8	1	19	18	167	1	2	1	8	8	29.71	69.3	157.5	0.44	19.3	10.13	2.2261	7.5	13.3	0.6	0	0	0	0	4
N003809602	2009	2	41	0	87	1	8	1	14	12	219	2	2	0	8	8	7.6	75.1	164.9	0.455428	23.24	16.49	3.5423	5.4	12.3	0.9	0	0	0	0	1
N003799602	2009	2	32	0	92	4	8	4	17	16	158	2	2	0	8	8	71.96	91.9	161.6	0.568688	28.13	14.68	3.33472	5.8	13.7	0.6	0	1	1	1	6
N003719602	2009	2	46	0	87	1	8	6	14	11	166				8	8	58.61	70	162.1	0.431832	29.06	5.45	1.17074	4.4	14.1	0.8	0	1	0	0	6
N003669602	2009	2	44	0	84	4	8	8	19	23	204	1	2	1	8	8	83.82	86.2	163.3	0.527863	17.93	7.8	1.61778	6	14.3	0.6	0	0	1	1	6
N003619603	2009	2	28	0	90	4	8	7	12	10	156	2	2	0	8	8	51.07	74.6	163.2	0.457108	20.9	12.76	2.83556	6.9	14.6	0.7	0	0	0	0	5
N003589602	2009	2	36	0	93	4	8	8	15	12	177	2	2	0	8	8	43.94	79.2	158.8	0.498741	19.69	10	2.2963	7.3	13	0.8	0	0	0	0	5
N003559602	2009	2	45	0	144	2	8	1	27	29	232				8	8	97.88	103.3	161	0.641615	17.08	11.76	4.18133	5.4	13.1	0.7	0	0	1	1	6
N003549602	2009	2	41	0	84	4	8	1	12	12	187	2	2	0	8	8	6.54	78.7	148	0.531757	16.94	8.13	1.68622	5	12.3	0.6	0	0	0	1	1
N003539602	2009	2	42	0	91	2	8	1	18	14	182	2	2	0	8	8	30.49	86.3	157.3	0.548633	25.96	9.28	2.08514	5.6	13.6	0.7	0	1	1	1	4
N003449602	2009	2	40	0	96	2	8	1	11	10	136	2	2	0	8	8	82.43	71.5	152.8	0.467932	22.71	9.03	2.14044	6.3	12	0.7	0	0	0	0	6
N003419602	2009	2	46	0	96	4	8	8	14	11	203	2	2	0	8	8	33.3	77.9	157.2	0.495547	17.07	9.21	2.18311	4.7	13.6	0.9	0	0	0	0	4
M908978105	2010	2	20	0	95	1	8	2	15	8	104	2	2	0	8	8	28.84	66.1	159.7	0.413901	19.76	8.95	2.09938	5.5	12.4	0.6	0	0	0	0	4
M908978103	2010	2	42	0	100	6	8	6	29	23	159	2	2	0	8	8	5.64	69.6	155.2	0.448454	22.25	9.28	2.29136	7.5	11	0.7	0	0	0	0	1
M908975502	2010	2	44	0	84	1	8	4	18	15	148	2	2	0	8	8	6.83	87.5	169.2	0.517139	24.31	12.02	2.49304	4.5	11.2	0.7	0	0	1	1	1
M908973402	2010	2	51	0	90	4	8	8	21	21	203	2	2	0	8	8	12.81	85.5	154.4	0.553756	24.54	9.59	2.13111	6.8	12.3	0.7	0	0	1	1	2
M907978601	2010	2	26	0	86	6	1	1	20	12	176	1	2	1	8	8	84.8	67	160	0.41875	16.99	15.1	3.20642	7.7	12.5	0.7	3	0	0	0	6
M907976202	2010	2	51	0	91	3	8	4	26	24	182	2	2	0	8	8	8.09	84.4	156.4	0.539642	27.02	11.64	2.61541	6.7	11.8	0.7	0	1	0	1	1
M907975902	2010	2	50	0	97	1	8	2	13	13	174	1	2	1	8	8	29.36	81.3	162.4	0.500616	24.95	11.45	2.74235	4.3	12.8	0.6	0	0	0	0	4
M907975502	2010	2	49	0	84	1	8	4	14	11	144	2	2	0	8	8	39.99	78.1	154.6	0.505175	24.06	9.48	1.96622	4.3	13.6	0.7	0	0	0	0	5
M906969602	2010	2	29	0	95	1	8	8	15	11	129	2	2	0	8	8	8.49	72.5	153.5	0.472313	21.22	10.34	2.42543	5.1	12.7	0.7	0	0	0	0	1
M904976401	2010	2	37	0	86	1	8	3	17	14	202	2	2	0	8	8	5.43	73.9	167.1	0.44225	21.34	10.29	2.18504	4.2	12.4	0.68	0	0	0	0	1
M904975302	2010	2	29	0	84	5	8	1	19	15	170	2	2	0	8	8	11.3	80.2	158.1	0.507274	25.04	12.72	2.63822	6.9	12.1	0.54	0	1	0	0	2
M904974202	2010	2	41	0	102	3	8	1	20	11	186	2	2	0	8	8	64.06	83.8	161.5	0.518885	24.92	6.2	1.56148	6	14.6	0.78	0	0	0	1	6
M904973302	2010	2	32	0	98	2	8	6	15	15	173	1	2	1	8	8	45.8	94.1	157.2	0.598601	32.09	14.46	3.49896	6.2	12.5	0.7	0	1	1	1	5
M904972402	2010	2	44	0	80	1	8	2	15	13	187	2	2	0	8	8	7.84	81.3	154.5	0.526214	24.51	8.84	1.74617	6.2	12.2	0.78	0	0	0	1	1
M904971402	2010	2	41	0	90	6	8	4	16	15	201	2	2	0	8	8	42.5	74.8	155.3	0.481648	23.55	9.56	2.12444	5.9	13.9	0.78	0	0	0	0	5
M904970802	2010	2	40	0	109	5	8	8	42	56	183	2	2	0	8	8	78.46	113	157.5	0.71746	35.15	12.17	3.27538	5.8	11	0.55	0	1	1	1	6
M904969804	2010	2	23	0	85	5	8	5	16	4	196	2	2	0	8	8	85.24	71	166.1	0.427453	20.48	6.16	1.29284	6.5	11.5	0.75	0	0	0	0	6
M904969802	2010	2	51	0	107	2	8	6	18	15	175	2	2	0	8	8	21.31	83.2	157.8	0.52725	25.78	7.59	2.00526	6.3	13.1	0.53	0	1	0	1	3
M904967902	2010	2	38	0	96	3	8	8	17	14	186	2	2	0	8	8	7.57	77.5	159.2	0.486809	22.13	10.2	2.41778	4.3	12.1	0.59	0	0	0	0	1
M904966302	2010	2	51	0	115	1	8	8	16	10	165	2	2	0	1	1	7.93	76.1	158.8	0.479219	22.48	20.38	5.78691	5.5	11.6	0.76	0	0	0	0	1
M904965102	2010	2	47	0	88	5	8	1	21	21	188	2	2	0	8	8	17.96	75.1	158.9	0.472624	22.81	7.53	1.63615	6.2	13	0.86	0	0	0	0	3
M904964503	2010	2	29	0	84	1	8	8	14	14	178	2	2	0	8	8	39.55	77	157.3	0.48951	25.87	11.83	2.45363	8.9	12.6	0.74	0	1	0	0	5
M904964502	2010	2	53	0	100	1	8	4	26	26	226	2	2	0	8	8	63.41	77.6	151.1	0.513567	26.1	11.83	2.92099	4.7	12.4	0.73	0	1	0	1	6
M904963702	2010	2	40	0	91	3	1	2	24	41	198	2	2	0	8	8	9.46	76	160.5	0.47352	21.74	12.45	2.79741	6.6	13.2	0.76	3	0	0	0	1
M904963202	2010	2	32	0	88	1	8	3	15	11	196	2	2	0	8	8	11.7	78	170.4	0.457746	19.77	8.78	1.90775	4.6	12.1	0.57	0	0	0	0	2
M903978802	2010	2	35	0	98	3	8	1	10	9	160	2	2	0	8	8	11.04	96.5	172.2	0.560395	30.05	13.75	3.32716	8.4	12.8	0.79	0	1	1	1	2
M903975002	2010	2	54	0	106	1	8	4	12	10	159	2	2	0	8	8	59.29	85	145.8	0.58299	24.46	10.77	2.81881	5.6	13.7	0.69	0	0	1	1	6
M903969502	2010	2	31	0	90	2	8	3	15	13	167	2	2	0	8	8	22.7	73.2	155.4	0.471042	21.49	8.31	1.84667	5	12.6	0.59	0	0	0	0	3
M902968303	2010	2	23	0	80	4	8	8	17	10	159	2	2	0	8	8	134.73	72.7	160	0.454375	22.58	7.75	1.53086	4.9	12.6	0.77	0	0	0	0	6
M901977902	2010	2	44	0	81	2	8	3	14	10	230	2	2	0	8	8	3.33	77.4	155.5	0.497749	21.59	7.37	1.474	4.9	13	0.6	0	0	0	0	1
M901975002	2010	2	20	0	89	4	8	1	14	8	116	2	2	0	8	8	26.16	64.3	165.6	0.388285	18.34	9.96	2.18874	5	12.5	0.81	0	0	0	0	4
M901975001	2010	2	42	0	97	4	8	4	13	12	173	2	2	0	8	8	18.18	68.4	170.7	0.400703	20.49	6.86	1.64301	5.3	12.7	0.7	0	0	0	0	3
M901973702	2010	2	36	0	68	1	8	8	17	9	201	2	2	0	0	0	42.06	78.1	159.3	0.49027	23.92	6.84	1.14844	5.5	12.3	0.64	0	0	0	0	5
M901972502	2010	2	40	0	91	1	8	2	18	20	190	2	2	0	8	8	7	82.4	164.6	0.500608	24.8	11.73	2.63563	4.8	12.5	0.63	0	0	0	0	1
M901970402	2010	2	44	0	103	3	8	3	15	17	172	2	2	0	8	8	42.29	91	163.2	0.557598	26.77	12.32	3.13323	6.7	13	0.71	0	1	1	1	5
M901969302	2010	2	34	0	84	5	8	8	14	8	132	2	2	0	8	8	41.48	69.1	156.6	0.441252	18.96	12.24	2.53867	6.5	12.8	0.69	0	0	0	0	5
M901968502	2010	2	32	0	80	1	8	1	17	9	149	2	2	0	8	8	4.88	73.5	159.9	0.459662	20.89	8.83	1.7442	5.2	12.4	0.53	0	0	0	0	1
M901968304	2010	2	27	0	82	2	3	3	14	7	157	2	2	0	8	8	3.01	70.8	164.5	0.430395	20.62	9.83	1.99027	6.1	12.6	0.59	1	0	0	0	1
M901968303	2010	2	29	0	83	4	3	1	12	10	150	2	2	0	8	8	74.66	68.5	164.1	0.417428	21.09	10.82	2.21743	7.3	12.8	0.86	1	0	0	0	6
M901967702	2010	2	35	0	89	1	8	3	14	7	141	2	2	0	8	8	29.55	69.8	166.2	0.419976	19.37	7.3	1.6042	4.6	11.7	0.77	0	0	0	0	4
M105102804	2007	2	30	0	85	3	8	8	16	13	167	2	2	0	8	8	11.3	84.5	158.6	0.532787	24.01	6.8	1.42716	4.6	12.3	0.74	0	0	0	1	2
M105100604	2007	2	20	0	89	4	8	8	13	9	194	2	2	0	8	8	10.6	75.3	158.3	0.475679	21.83	8	1.75802	4.8	11.5	0.9	0	0	0	0	2
M105100603	2007	2	45	0	85	2	8	4	20	18	164	2	2	0	8	8	20.5	83.1	154.1	0.53926	24.72	7.9	1.65802	4.2	12.7	0.79	0	0	0	1	3
M104184902	2007	2	31	0	121	6	8	8	11	19	159	1	2	1	8	8	60.8	69.6	173.5	0.401153	19.53	12	3.58519	5.6	13.5	0.89	0	0	0	0	6
M104164702	2007	2	36	0	98	2	8	3	21	25	162	2	2	0	8	8	25	79.1	161.1	0.490999	20.31	10.9	2.63753	4.4	12.4	0.76	0	0	0	0	3
M104135702	2007	2	34	0	90	5	1	3	38	33	204	2	2	0	8	8	34.9	90	166.2	0.541516	21.32	14.6	3.24444	6.6	13.1	0.67	3	0	1	1	4
M104126302	2007	2	50	0	77				17	21	159	1	2	1			48.1	90.2	163.1	0.553035	24.62	7.3	1.3879	6.9	13.7	0.89		0	1	1	5
M104106902	2007	2	35	0	87	2	8	1	11	18	182	2	2	0	8	8	9.3	65.2	171.2	0.380841	15.15	7.3	1.56815	4	12.7	0.83	0	0	0	0	1
M104106802	2007	2	47	0	96	2	8	5	23	25	155	2	2	0	8	8	49.9	89.8	163.1	0.550582	24.02	6.5	1.54074	5.7	13.3	0.82	0	0	1	1	5
M104103402	2007	2	36	0	80	2	8	8	15	24	153	2	2	0	8	8	12.3	80.5	162	0.496914	21.95	12.2	2.40988	8.1	13.9	0.77	0	0	0	0	2
M104100102	2007	2	34	0	84	3	2	5	15	19	140	2	2	0	8	8	37.4	67.7	150.9	0.448641	17.26	9.9	2.05333	7.3	13.1	0.8	2	0	0	0	5
M103111003	2007	2	33	0	77	1	8	3	17	19	157	1	2	1	8	8	21.3	84	160.1	0.524672	22.78	9	1.71111	7	12.3	0.85	0	0	0	1	3
M103100103	2007	2	50	0	94	2	8	8	16	29	155	2	2	0	8	8	16.2	70.7	164.2	0.430572	19.29	5.3	1.23012	5.1	12.7	0.89	0	0	0	0	2
M102109705	2007	2	27	0	82	3	8	8	20	15	174	2	2	0	8	8	18.1	65	153.4	0.423729	18.53	10.7	2.16642	4.8	12	0.86	0	0	0	0	3
M102109702	2007	2	48	0	93	4	8	8	17	19	164	1	2	1	8	8	34.3	94.5	153.5	0.615635	28.39	8.4	1.92889	6	12.5	0.77	0	1	1	1	4
M102107503	2007	2	20	0	86	1	8	1	25	31	157	2	2	0	8	8	34.6	85.9	155.6	0.552057	26.97	15.7	3.33383	7.4	13.8	0.79	0	1	1	1	4
M102107502	2007	2	44	0	90	1	8	8	20	17	198	2	2	0	8	8	72.5	76.2	157.8	0.48289	24.18	8.3	1.84444	5.7	12.2	0.9	0	0	0	0	6
M102102804	2007	2	21	0	75	3	8	4	17	7	165	2	2	0	8	8	31.8	61.5	152	0.404605	17.7	8.1	1.5	4.3	12.9	0.86	0	0	0	0	4
M102102802	2007	2	48	0	88	5	8	8	15	11	184	1	2	1	8	8	64.8	79.8	152	0.525	24.24	10	2.17284	6.4	13.1	0.85	0	0	0	1	6
M101440102	2007	2	49	0	89	2	8	1	20	10	182	2	2	0	8	8	17.1	91.5	165.3	0.553539	27.12	10.6	2.32938	8.7	12.1	0.93	0	1	1	1	2
M101189902	2007	2	43	0	87	2	8	8	21	18	161	2	2	0	8	8	12.3	81.4	163.1	0.49908	26.77	6.2	1.33185	8.2	13.6	0.96	0	1	0	0	2
M101184901	2007	2	38	0	96	4	8	8	24	35	145	2	2	0	8	8	56	88	162.8	0.540541	26.11	29.1	6.89778	7.8	13.8	0.93	0	1	1	1	6
M101112002	2007	2	38	0	80	2	8	7	25	18	171	2	2	0	8	8	52.1	72.5	161.1	0.450031	19.8	8.1	1.6	7.8	11.1	0.83	0	0	0	0	5
M101110701	2007	2	49	0	96	1	8	8	23	16	187	2	1	1	8	8	10.3	72.1	150	0.480667	22	14.1	3.34222	4.7	12.4	0.89	0	0	0	0	2
M101105902	2007	2	39	0	92	5	1	4	29	14	184	2	2	0	8	8	10.7	67.4	155	0.434839	19.02	6.7	1.52198	4.5	12.8	0.86	3	0	0	0	2
M101104702	2007	2	38	0	86	1	8	6	14	12	181	2	2	0	8	8	17.4	80.6	162.1	0.497224	22.07	9.3	1.97481	4.5	12.5	0.83	0	0	0	0	3
M039930002	2008	2	26	0	80	4	1	5	16	13	182	1	2	1	8	8	15.86	78.2	170.5	0.458651	23.22	10.1	1.99506	6.6	13	0.8	3	0	0	0	2
M039830002	2008	2	32	0	92	4	1	8	21	17	162	2	2	0	8	8	29.83	72.6	155.2	0.467784	20.22	8.3	1.88543	5.2	13.1	0.8	3	0	0	0	4
M039529902	2008	2	44	0	78	1	8	8	27	34	165	2	2	0	8	8	55.93	89	159.3	0.558694	26.44	9.4	1.81037	4.9	14.9	0.7	0	1	1	1	6
M039130002	2008	2	33	0	82	1	8	2	15	10	154	2	2	0	8	8	18.7	77.3	168.4	0.459026	20.21	9.5	1.92346	5.3	12.8	0.7	0	0	0	0	3
M039030302	2008	2	27	0	87	2	8	1	14	12	190	2	2	0	8	8	62.97	97.7	168.4	0.580166	29.94	12.7	2.72815	7	13.6	0.7	0	1	1	1	6
M039030102	2008	2	24	0	79	3	1	1	20	26	139	2	2	0	8	8	39.73	69	160.5	0.429907	19.45	10.5	2.04815	4.6	14	0.6	3	0	0	0	5
M038729703	2008	2	51	0	99	5	8	8	19	16	189				8	8	41.92	85	156.4	0.543478	24.77	7.7	1.88222	5.1	12.3	0.8	0	0	1	1	5
M038529705	2008	2	23	0	91	1	8	8	16	12	201	2	2	0	8	8	4.5	68.5	159.3	0.430006	21.12	9.4	2.1121	7	12.9	0.7	0	0	0	0	1
M038529704	2008	2	42	0	87	4	8	8	19	17	203	2	2	0	8	8	46.32	78.4	156.2	0.501921	24.63	7.5	1.61111	6.4	14.1	0.8	0	0	0	0	5
M038430002	2008	2	48	0	97	1	8	8	25	16	141	2	2	0	8	8	29.53	72.4	153.2	0.472585	20.71	7.3	1.7484	5.3	14.6	0.7	0	0	0	0	4
M038229802	2008	2	47	0	88	2	8	1	23	21	144	2	2	0	8	8	42.39	73.3	153.1	0.478772	20.31	7.3	1.58617	4.6	12.8	0.6	0	0	0	0	5
M037930002	2008	2	37	0	73	1	8	6	24	18	187	2	2	0	8	8	17.68	83.9	157.6	0.53236	23.75	4.4	0.793086	4.4	12.8	0.7	0	0	0	1	3
M037929802	2008	2	28	0	87	3	8	8	20	34	174	2	1	1	8	8	44.79	91.8	158.6	0.578815	29.54	17.5	3.75926	6.7	13.4	0.8	0	1	1	1	5
M037929702	2008	2	49	0	101	5	8	5	18	14	205	2	2	0	8	8	9.05	85.2	158.3	0.538219	27.34	11.7	2.91778	5.8	12.1	0.7	0	1	1	1	1
M037230102	2008	2	49	0	93	4	8	8	19	14	186	1	2	1	8	8	21.94	85.7	168.5	0.508605	24.09	6.5	1.49259	5	12	0.7	0	0	1	0	3
M037229801	2008	2	51	0	89	4	8	2	19	12	173				8	8	22.73	74.2	164.1	0.452163	21.69	5.8	1.27457	5	12.7	0.6	0	0	0	0	3
M037129802	2008	2	35	0	94	2	2	1	20	17	156	2	2	0	8	8	33.46	95.3	160.7	0.59303	31.99	11.5	2.66914	7.7	14.2	0.7	2	1	1	1	4
M036729702	2008	2	49	0	103	6	1	8	17	11	185	2	2	0	8	8	93.17	95.4	153	0.623529	26.78	5.5	1.39877	7.7	13.6	0.9	3	1	1	1	6
M036429803	2008	2	21	0	85	4	8	7	22	21	149	2	2	0	8	8	68.46	62.7	156.1	0.401666	16.74	8	1.67901	5	13.1	0.8	0	0	0	0	6
M036429703	2008	2	23	0	89	4	2	6	14	12	230	2	2	0	8	8	9.28	109.3	166.9	0.654883	34.36	21.8	4.79062	7.6	13.1	0.7	2	1	1	1	1
M036339702	2008	2	30	0	82	2	8	1	14	10	212	2	2	0	8	8	31.44	75.3	172.7	0.436016	21.49	6.8	1.37679	5	13.4	0.6	0	0	0	0	4
M036230102	2008	2	43	0	118	1	8	8	18	15	251	2	2	0	8	8	54.98	77.3	156.7	0.493299	21.34	4.8	1.39852	6.1	13.5	0.7	0	0	0	0	6
M036229702	2008	2	30	0	88	2	8	4	12	10	176	2	2	0	8	8	17.29	74.7	163.3	0.45744	19.95	6	1.3037	5.5	11.7	0.6	0	0	0	0	2
M036130102	2008	2	31	0	79	2	8	1	15	10	185	1	2	1	8	8	62.79	83.6	152.2	0.549277	24.17	8.9	1.73605	7.7	14.2	0.7	0	0	0	1	6
M036129704	2008	2	23	0	82	2	8	4	11	7	174				8	8	7.19	76.6	163.5	0.468502	20.91	8	1.61975	4.5	12.1	0.7	0	0	0	0	1
M035929804	2008	2	28	0	92	1	8	5	26	26	173	1	2	1	8	8	111.12	94.1	161.4	0.583024	23.92	10.4	2.36247	5	12.7	0.56	0	0	1	1	6
M035739802	2008	2	45	0	92	1	8	5	15	10	159	2	2	0	8	8	20.67	89.7	160.1	0.560275	25.32	12.1	2.74864	5.4	11.7	0.57	0	1	1	1	3
M035530102	2008	2	36	0	80	1	8	3	23	36	168	1	2	1	8	8	36.09	85.2	157.1	0.54233	26.3	13.4	2.64691	5	12.8	0.82	0	1	1	1	4
M035430101	2008	2	41	0	85	3	8	7	14	9	178	2	2	0	8	8	4.36	85.6	160.8	0.532338	24.48	8.8	1.84691	5	11.1	0.64	0	0	1	1	1
M035339704	2008	2	24	0	76	3	8	8	15	8	146	2	2	0	8	8	19.8	64.7	163.2	0.396446	16.9	7.7	1.44494	8.7	12.1	0.59	0	0	0	0	3
M035339703	2008	2	22	0	88	2	8	6	16	14	178	2	2	0	8	8	22.68	77.3	164.9	0.468769	21.33	12.6	2.73778	6.7	11.6	0.61	0	0	0	0	3
M035330101	2008	2	40	0	99	4	8	5	15	9	195	2	2	0	8	8	51.66	86.1	163.6	0.526284	25.07	7.4	1.80889	4.4	11.8	0.72	0	1	1	1	5
M035230101	2008	2	34	0	85	4	8	3	16	15	188	2	2	0	8	8	4.15	72.1	159.6	0.451754	20.69	10.4	2.18272	6.1	10.8	0.73	0	0	0	0	1
M035139701	2008	2	52	0	94	2	8	1	24	23	273	2	2	0	8	8	34.02	84.9	152.6	0.556356	23.7	11.1	2.5763	5.8	12.2	0.79	0	0	0	1	4
M035029803	2008	2	24	0	78	2	2	6	19	26	216	2	2	0	8	8	62.94	86.6	162.4	0.533251	22.94	14.6	2.81185	5.3	12.2	0.5	2	0	1	1	6
M034730204	2008	2	32	0	80	3	8	8	20	15	164	2	2	0	8	8	14.95	66.5	151.9	0.437788	17.64	6.3	1.24444	6.7	14	0.62	0	0	0	0	2
M034529902	2008	2	40	0	90	2	8	4	15	12	145	2	2	0	8	8	20.15	89.1	164.2	0.542631	23.66	8.7	1.93333	4.4	13.3	0.65	0	0	1	1	3
M033930003	2008	2	47	0	77	3	8	6	21	16	197	2	2	0	8	8	6.18	73.8	155.7	0.473988	22.11	8	1.52099	6.6	13.2	1	0	0	0	0	1
M033730202	2008	2	34	0	84	5	8	8	21	15	137	1	2	1	8	8	18.92	77.2	168.6	0.457888	21.78	25.9	5.37185	4.8	13.9	1	0	0	0	0	3
M033630102	2008	2	40	0	81	1	8	8	20	27	167	1	2	1	8	8	5.77	77.2	154	0.501299	23.19	4.3	0.86	5.6	13.5	0.7	0	0	0	0	1
M033629905	2008	2	53	0	82	3	8	8	21	18	257	2	2	0	8	8	39.69	76.7	142.5	0.538246	26.59	6.9	1.39704	4.8	13.6	0.9	0	1	0	1	5
M033629902	2008	2	33	0	82	2	8	8	10	9	124	2	2	0	8	8	13.44	77.4	163.4	0.473684	22.29	6.2	1.25531	5.3	12.4	0.8	0	0	0	0	2
M033430001	2008	2	33	0	73	3	8	8	16	16	202	2	2	0	8	8	10.41	77.8	160	0.48625	22.73	9.8	1.76642	9.6	13.5	0.9	0	0	0	0	2
M032430002	2008	2	37	0	88	2	8	8	16	12	202	2	2	0	8	8	10.21	68.8	146.8	0.468665	19.86	8.9	1.93383	4.2	13.3	0.8	0	0	0	0	2
M032230202	2008	2	53	0	85	1	8	8	19	18	211	2	2	0	8	8	1.67	100.8	158.5	0.635962	30.53	6.4	1.34321	5.7	10.1	0.9	0	1	1	1	1
M032129902	2008	2	45	0	94	3	8	8	18	14	149	2	2	0	8	8	5.1	80.1	163.4	0.490208	21.8	7.5	1.74074	7.6	12.9	0.8	0	0	0	0	1
M031130102	2008	2	48	0	108	1	8	8	26	45	207	1	2	1	8	8	5.55	85.4	149.8	0.570093	26.38	16.3	4.34667	5.2	11.3	0.7	0	1	1	1	1
M030829802	2008	2	47	0	99	3	8	8	16	10	217	2	2	0	8	8	28.4	98.1	156.2	0.628041	28.65	17	4.15556	5.9	12.5	0.84	0	1	1	1	4
M030629702	2008	2	52	0	101	1	8	6	29	23	230	2	2	0	8	8	21.4	83.6	158.8	0.526448	24.27	10.9	2.71827	4.8	12.9	0.85	0	0	0	1	3
M030130002	2008	2	45	0	122	1	8	8	22	25	138	2	2	0	8	8	38.9	79.6	160	0.4975	23.01	10.1	3.04247	6.5	12.7	0.88	0	0	0	0	5
M030030402	2008	2	49	0	299	1	8	8	18	20	185	2	2	0	1	1	4.4	75.2	159.5	0.471473	18.59	4.9	3.61753	8.3	11.1	0.74	0	0	0	0	1
M012809602	2009	2	44	0	97	4	8	3	31	44	151	2	2	0	8	8	68.71	79.5	149.3	0.532485	18.64	12.75	3.0537	6.6	12.4	0.7	0	0	0	1	6
M012639602	2009	2	41	0	85	3	8	8	30	33	155	1	2	1	8	8	43.91	76	145.9	0.520905	22.71	10.55	2.2142	5.6	15	0.5	0	0	0	1	5
M012509602	2009	2	39	0	130	2	8	8	21	22	188				8	8	67.96	81.8	154.9	0.528083	18.57	15.78	5.06519	6.5	12.6	0.6	0	0	0	1	6
M012489602	2009	2	48	0	84	2	1	7	23	28	199	2	2	0	8	8	47.83	70	155.2	0.451031	23.21	4.26	0.883556	4.4	13.1	0.5	3	0	0	0	5
M012469602	2009	2	46	0	89	4	8	4	24	23	171				8	8	64.3	100	156.9	0.637349	23.21	20.08	4.41264	4.2	12.9	0.7	0	0	1	1	6
M011799602	2009	2	30	0	90	2	8	6	22	22	168	2	2	0	8	8	48.02	82.5	158.1	0.521822	25.42	11.5	2.55556	5.7	13.3	0.7	0	1	0	1	5
M010979301	2009	2	35	0	86	4	8	6	15	10	197	2	2	0	8	8	7.03	69.5	152.9	0.454545	19.44	6.28	1.33353	5.1	11.5	0.6	0	0	0	0	1
M010939602	2009	2	29	0	80	4	8	8	18	17	180	1	2	1	8	8	6.64	73.7	153.2	0.48107	20.15	10.09	1.99309	4.5	13.2	0.7	0	0	0	0	1
M010899502	2009	2	49	0	90	2	8	8	15	12	169	2	2	0	8	8	3.35	74.4	154.2	0.48249	25.72	14.01	3.11333	5.6	12	0.7	0	1	0	0	1
M010889602	2009	2	45	0	244	3	8	4	15	16	199	2	2	0	8	8	45.8	79.5	156.4	0.508312	19.04	9.72	5.856	8.3	15.6	0.7	0	0	0	0	5
M010849602	2009	2	42	0	86	1	8	8	20	19	201	2	2	0	8	8	6.64	77.8	153.7	0.506181	21.74	7.91	1.67965	7.7	11.6	0.7	0	0	0	0	1
M010809602	2009	2	35	0	195	3	8	8	24	39	161	2	2	0	1	1	41.07	89	158	0.563291	23.63	12.32	5.93185	7.6	12.5	0.7	0	0	1	1	5
M010789502	2009	2	48	0	84	5	8	8	17	13	212				8	8	20.19	83.2	151.6	0.548813	25.65	11.53	2.39141	6	12.5	0.5	0	1	0	1	3
M009629602	2009	2	47	0	124	3	8	8	34	52	231	2	1	1	8	8	14.28	98	157.7	0.621433	24.92	11.64	3.56385	7.3	12.6	0.6	0	0	1	1	2
M009399602	2009	2	29	0	91	4	8	3	20	35	206	1	2	1	8	8	3.52	91.4	163.1	0.560392	25.51	21.57	4.84659	6.6	12.2	0.6	0	1	1	1	1
M008989603	2009	2	21	0	80	4	1	8	18	9	128	2	2	0	8	8	32.01	77.2	163.3	0.47275	26.81	15.15	2.99259	5.5	13.1	0.7	3	1	0	0	4
M008869602	2009	2	33	0	89	2	8	3	16	12	133	2	2	0	8	8	24.05	73.1	156	0.46859	19.8	10.28	2.25906	6.4	15.4	0.5	0	0	0	0	3
M008859602	2009	2	45	0	86	1	8	4	16	14	209	2	2	0	8	8	8.54	76	159.2	0.477387	25.4	10.17	2.15956	5.9	11.7	0.7	0	1	0	0	1
M008829601	2009	2	40	0	88	2	8	6	15	14	202	2	2	0	8	8	18.57	81.2	157.1	0.516868	23.77	8.86	1.92514	5.3	12.9	0.7	0	0	0	1	3
M008789603	2009	2	23	0	87	3	8	8	16	15	133	2	2	0	8	8	76.86	76.3	156.1	0.488789	15.73	7.74	1.66267	7.1	13.8	0.8	0	0	0	0	6
M008789602	2009	2	50	0	97	1	8	7	19	22	210	2	2	0	8	8	38.16	81	152.3	0.531845	18.63	10.42	2.49565	4.9	12.7	0.7	0	0	0	1	5
M008669602	2009	2	40	0	90	1	8	4	17	13	202	2	2	0	8	8	55.56	85.1	159.3	0.534212	23.19	11.36	2.52444	6.6	13.8	0.8	0	0	1	1	6
M008619602	2009	2	33	0	93	4	8	3	14	9	177	2	2	0	8	8	5.32	72.3	157.6	0.458756	24.45	10.46	2.40193	7.9	11.8	0.6	0	0	0	0	1
M008539602	2009	2	33	0	93	1	8	7	15	10	164	2	2	0	8	8	3.88	74.8	146.2	0.511628	23.35	9.73	2.2343	5.2	12.2	0.6	0	0	0	1	1
M008499602	2009	2	30	0	84	1	8	5	17	13	182	2	2	0	8	8	75.82	73.2	164.3	0.445526	21.04	8.75	1.81481	5.1	13	0.6	0	0	0	0	6
M007969602	2009	2	50	0	87	1	8	1	21	19	185	2	2	0	8	8	113.38	84.4	153.2	0.550914	19.12	14.66	3.14919	4.4	15	0.8	0	0	0	1	6
M007859602	2009	2	42	0	88	2	8	1	16	13	176	2	2	0	8	8	13.45	89.2	155.7	0.572897	22.25	10.89	2.36622	5.6	11.6	0.5	0	0	1	1	2
M007789602	2009	2	49	0	87	2	8	8	19	18	207	2	2	0	8	8	20.91	76.2	158.4	0.481061	15.99	12.2	2.62074	9.3	13.7	0.8	0	0	0	0	3
M007649603	2009	2	47	0	102	3	8	8	17	11	199	1	2	1	8	8	75.96	74.6	156.9	0.475462	26.65	7.85	1.97704	5.2	13	0.8	0	1	0	0	6
M007619502	2009	2	29	0	88	4	8	8	17	10	153	1	2	1	8	8	99.6	73	161.1	0.453135	25.31	10.3	2.23802	4.7	13.3	0.6	0	1	0	0	6
M006819603	2009	2	23	0	79	2	8	3	20	22	232	2	2	0	8	8	46.39	79.6	148.2	0.537112	25.96	13.96	2.72306	5.3	13.5	0.7	0	1	0	1	5
M006719602	2009	2	48	0	90	4	8	4	25	24	169	2	2	0	8	8	9.16	75	156.6	0.478927	17.48	6.83	1.51778	4.6	11.4	0.8	0	0	0	0	1
M006669602	2009	2	47	0	86	1	8	1	13	12	130	1	2	1	8	8	29.63	80	161.4	0.495663	11.23	8.3	1.76247	4.9	12.2	0.6	0	0	0	0	4
M006619602	2009	2	34	0	79	4	8	3	17	9	151	2	2	0	8	8	51.71	85.6	160.3	0.533999	26.02	7.39	1.44151	7.7	13.7	0.7	0	1	1	1	5
M006539602	2009	2	49	0	85	1	8	2	30	43	156	2	2	0	8	8	18.25	93.8	156.1	0.600897	16.43	14.79	3.10407	7	13.3	0.8	0	0	1	1	3
M006529602	2009	2	37	0	77	4	8	5	14	7	155	1	2	1	8	8	49.76	74.8	163.3	0.458053	29.67	8.2	1.55901	7.8	13.6	0.7	0	1	0	0	5
M005789604	2009	2	31	0	78	4	8	7	20	18	196				8	8	64.21	77.8	160	0.48625	22.96	6.99	1.34622	4.8	12.9	0.7	0	0	0	0	6
M005759602	2009	2	41	0	104	3	8	1	16	13	185	2	2	0	8	8	40.69	88.3	163	0.541718	18.99	11.55	2.96593	5.2	12.7	0.6	0	0	1	1	5
M005739602	2009	2	45	0	118	4	8	1	17	18	180	2	2	0	8	8	34.76	102	165.5	0.616314	21.96	20.23	5.89417	6.1	14.7	0.7	0	0	1	1	4
M005709602	2009	2	47	0	79	2	8	8	16	13	147	2	2	0	8	8	20.75	81.7	161	0.507453	23.43	8.16	1.5917	5.6	12.5	0.6	0	0	0	0	3
M005639602	2009	2	40	0	89	4	8	4	16	9	166	2	2	0	8	8	68.07	79.8	153.1	0.521228	15.14	8.08	1.7756	7.1	12.6	0.7	0	0	0	1	6
M004879602	2009	2	36	0	89	3	8	6	29	34	142	2	2	0	8	8	38.66	86	154.3	0.557356	25.97	7.39	1.62398	6	11.8	0.6	0	1	1	1	5
M004809602	2009	2	34	0	82	3	8	8	16	13	148	1	2	1	8	8	8.45	71.7	163.9	0.437462	20.75	10.08	2.04089	5.5	12.7	0.6	0	0	0	0	1
M004799602	2009	2	40	0	112	5	8	7	17	18	181	2	2	0	1	1	50.89	94.5	152.3	0.620486	21.11	15.24	4.21452	8.4	13.8	0.7	0	0	1	1	5
M004709602	2009	2	35	0	94	4	8	7	19	13	170	2	2	0	8	8	4.22	75.7	158.2	0.478508	21.7	7.25	1.68272	4.9	11.2	0.7	0	0	0	0	1
M004679602	2009	2	35	0	99	1	8	3	40	71	216	2	2	0	8	8	46.27	83.2	162.5	0.512	37.02	11.46	2.80133	4.6	13.5	0.8	0	1	0	1	5
M004599602	2009	2	34	0	84	3	8	4	16	11	140	2	2	0	8	8	55.02	67.1	161.9	0.414453	24.29	6.6	1.36889	4	13.4	0.8	0	0	0	0	6
M004589602	2009	2	40	0	98	4	8	6	14	12	201				8	8	6.1	76.6	153.5	0.499023	18.9	7.36	1.78094	5.1	10.9	0.5	0	0	0	0	1
M004569602	2009	2	30	0	84	4	2	3	16	15	230	2	2	0	8	8	51.77	94.7	159.7	0.592987	20.58	13.59	2.81867	6	13.6	0.6	2	0	1	1	5
M004529602	2009	2	49	0	90	2	8	2	14	8	160	2	2	0	8	8	21.75	87.7	155.1	0.565442	19.55	9.63	2.14	5.6	13.3	0.7	0	0	1	1	3
M004509602	2009	2	33	0	91	4	8	8	17	17	158	2	2	0	8	8	43.09	89.2	163.4	0.5459	21.89	9.25	2.0784	7.7	13	0.7	0	0	1	1	5
M004489602	2009	2	28	0	86	2	8	3	20	27	141	2	2	0	8	8	67.93	75.6	159.8	0.473091	21.52	8.81	1.87077	4.7	12.8	0.6	0	0	0	0	6
M004419602	2009	2	28	0	92	1	8	8	13	7	137	2	2	0	8	8	27.43	79.3	164.9	0.480898	20.67	10.4	2.36247	6.5	11.2	0.8	0	0	0	0	4
M003779602	2009	2	48	0	102	3	8	8	19	21	162	2	2	0	8	8	98.55	94.1	150.5	0.625249	23.01	8.61	2.16844	5.7	13.2	0.6	0	0	1	1	6
M003569602	2009	2	35	0	74	5	8	1	15	6	191	2	2	0	8	8	102.08	80.2	161	0.498137	17.4	6.58	1.20227	6	12.7	0.6	0	0	0	0	6
L907973903	2010	2	26	0	81	1	3	4	17	14	202	2	2	0	8	8	30.74	86.1	168.3	0.511586	21.22	9.52	1.904	6	11.9	0.6	1	0	1	1	4
L907973402	2010	2	33	0	93	3	8	4	14	9	197	2	2	0	8	8	8.07	62.2	155.7	0.399486	18.64	9.75	2.23889	5.1	13.1	0.8	0	0	0	0	1
L907972602	2010	2	41	0	74	2	8	8	12	10	145	2	2	0	8	8	39.53	77	152.5	0.504918	23.56	4.52	0.825877	6.1	13.9	0.8	0	0	0	0	5
L906977402	2010	2	41	0	87	3	8	4	15	15	212	2	2	0	8	8	58.93	81.7	153.5	0.532248	26.53	12.01	2.57993	6.4	14.1	0.8	0	1	0	1	6
L906976202	2010	2	29	0	85	4	8	5	16	13	200	2	2	0	8	8	23.96	76	161.4	0.47088	22.07	16.72	3.50914	6.3	13.4	0.7	0	0	0	0	3
L906973802	2010	2	41	0	90	3	8	8	21	16	210	2	2	0	8	8	37.77	75.8	160.4	0.472569	24.18	12.66	2.81333	6.4	14	0.7	0	0	0	0	5
L906972902	2010	2	34	0	84	1	8	6	14	10	189	2	2	0	8	8	16.77	68	156	0.435897	19.72	10.81	2.24207	6.3	14	0.7	0	0	0	0	2
L906972202	2010	2	47	0	92	3	8	2	16	10	223	2	2	0	8	8	30.48	86.7	157.3	0.551176	25.95	15.86	3.60277	6.6	12.1	0.7	0	1	1	1	4
L906971502	2010	2	35	0	82	5	8	8	16	19	199	2	2	0	8	8	44.66	98	162.8	0.601966	27.81	9.51	1.92548	7.4	14.4	0.6	0	1	1	1	5
L906971202	2010	2	30	0	88	4	8	4	21	16	240	2	2	0	8	8	59.72	75.3	162.4	0.46367	20.78	12.17	2.64435	4.8	13.4	0.9	0	0	0	0	6
L906967903	2010	2	29	0	82	3	8	8	18	14	159	2	2	0	8	8	63.68	73.7	152.6	0.482962	24.39	6.27	1.26948	4.6	13.5	0.8	0	0	0	0	6
L906967901	2010	2	52	0	102	1	1	3	15	11	175	2	1	1	8	8	35.1	82.1	149.7	0.54843	22.49	14.16	3.56622	6.7	13.9	0.8	3	0	0	1	4
L906966102	2010	2	36	0	98	1	8	6	19	14	201	2	2	0	8	8	10.85	74.2	160.1	0.46346	20.83	13.64	3.30054	6.9	13.6	0.8	0	0	0	0	2
L906964802	2010	2	38	0	85	3	8	3	19	17	244	2	2	0	8	8	35.55	70.6	160.6	0.439601	21.6	9.26	1.94346	5	13.3	0.7	0	0	0	0	4
L906963102	2010	2	35	0	78	3	8	6	32	35	197	2	2	0	8	8	56.2	72.1	157.7	0.457197	23	9.32	1.79496	4.5	13.5	0.7	0	0	0	0	6
L905975904	2010	2	25	0	84	4	8	5	15	13	158	2	2	0	8	8	25.52	73	162.7	0.448679	18.62	10.01	2.07615	4.8	13.5	0.6	0	0	0	0	3
L905975903	2010	2	27	0	83	4	8	7	15	11	191	2	2	0	8	8	30.82	62.8	155.8	0.403081	18.91	12.82	2.62731	4.5	13.2	0.6	0	0	0	0	4
L905975002	2010	2	34	0	76	5	1	4	15	10	152	1	2	1	8	8	23.88	76.6	165	0.464242	20.42	6.27	1.17659	6.9	12.9	0.5	3	0	0	0	3
L905970302	2010	2	38	0	98	4	8	8	16	15	168	2	2	0	8	8	3.95	77.2	152.5	0.50623	25.2	12.54	3.03437	4.3	10.4	0.6	0	1	0	0	1
L905968302	2010	2	30	0	89	5	8	4	17	11	140	1	2	1	8	8	84.41	75.1	159.6	0.470551	21.47	9.94	2.18435	4.3	13.5	0.7	0	0	0	0	6
L904979202	2010	2	51	0	78	2	8	6	22	16	159	2	2	0	8	8	16.63	76	166	0.457831	22.83	5.54	1.06696	5.4	13.3	0.65	0	0	0	0	2
L904977702	2010	2	30	0	77	1	8	4	18	18	175	2	2	0	8	8	27.44	68.4	161.5	0.423529	17.56	4.4	0.836543	4.3	13.6	0.66	0	0	0	0	4
L904976602	2010	2	28	0	84	4	8	2	14	9	160	2	2	0	8	8	53.08	73.2	159.9	0.457786	21.04	5.55	1.15111	5.6	13	0.77	0	0	0	0	6
L904971502	2010	2	38	0	92	4	8	4	12	11	233	2	2	0	8	8	7.55	83.5	155.6	0.536632	27.88	10.81	2.4556	4.6	11.6	0.71	0	1	0	1	1
L904970802	2010	2	31	0	87	2	8	3	12	9	173	2	2	0	8	8	8.09	72	163.9	0.439292	20.85	11.67	2.50689	5.3	12.1	0.73	0	0	0	0	1
L904970102	2010	2	41	0	121	1	8	8	24	26	197	2	2	0	8	8	36.03	87.2	164.7	0.529447	26.62	13.36	3.99151	6.5	14.1	0.72	0	1	1	1	4
L904969203	2010	2	20	0	86	1	8	3	20	27	267	2	2	0	8	8	50.87	86.4	150.8	0.572944	31.05	24.93	5.29378	8.3	14.7	0.67	0	1	1	1	5
L904969202	2010	2	41	0	85	2	8	8	18	10	242	1	2	1	8	8	52.93	76.7	147.2	0.52106	23.08	8.61	1.80704			0.63	0	0	0	1	5
L904968502	2010	2	47	0	85	3	8	4	20	18	225	2	2	0	8	8	47.66	81.2	156.7	0.518188	25.74	11.91	2.49963	7.8	13.8	0.71	0	1	0	1	5
L904967503	2010	2	29	0	85	1	8	1	16	11	153	2	2	0	8	8	37.69	72	161.8	0.444994	20.7	11.93	2.50383	5.7	13.4	0.62	0	0	0	0	5
L904966802	2010	2	35	0	99	1	8	1	19	15	179	2	2	0	8	8	104.15	59	150.8	0.391247	17.15	8.91	2.178	5.8	12.8	0.75	0	0	0	0	6
L904966402	2010	2	34	0	93	3	8	7	16	14	138	2	2	0	8	8	79.56	75.4	165.5	0.455589	21.43	7.71	1.77044	4.4	14	0.69	0	0	0	0	6
L904963202	2010	2	32	0	93	2	8	6	15	13	180	2	2	0	8	8	5.41	83	168.5	0.492582	23.77	11.11	2.55119	6.1	11.4	0.69	0	0	0	0	1
L903977202	2010	2	43	0	90	5	8	1	14	11	224	2	2	0	8	8	44.16	107.8	162.8	0.662162	38.15	12.35	2.74444	8.4	13.5	0.68	0	1	1	1	5
L903971802	2010	2	44	0	91	4	8	8	14	10	218	2	2	0	8	8	43.81	65.6	138	0.475362	20.43	5.81	1.30546	5.8	12.6	0.68	0	0	0	0	5
L903970104	2010	2	25	0	95	2	8	8	25	23	205	2	2	0	8	8	3.42	73	175.7	0.415481	19.47	9.59	2.24951	5.8	10.7	0.64	0	0	0	0	1
L902975702	2010	2	41	0	89	4	8	3	15	11	209	2	2	0	8	8	3.84	79.9	157.8	0.506337	23.65	10.1	2.21951	5.2	10	0.82	0	0	0	0	1
L902975002	2010	2	47	0	89	3	8	4	28	18	182	2	2	0	8	8	50.71	70.8	161.3	0.438934	21.06	6.76	1.48553	4.2	13.3	0.74	0	0	0	0	5
L902973802	2010	2	36	0	84	1	8	8	17	19	215	2	2	0	8	8	51.69	74.1	160.5	0.461682	21.78	8.9	1.84593	5.1	14.1	0.59	0	0	0	0	5
L902973102	2010	2	38	0	96	2	8	2	14	10	155	2	2	0	8	8	34.24	65.7	157.8	0.41635	18.83	11.91	2.82311	5.5	13.3	0.67	0	0	0	0	4
L902972502	2010	2	43	0	87	4	1	3	17	24	237	2	2	0	8	8	53.12	83	157.9	0.525649	24.59	8.65	1.85815	5.5	13.8	0.68	3	0	0	1	6
L902969805	2010	2	21	0	82	1	8	8	26	39	187	2	2	0	8	8	3.91	71.5	158.5	0.451104	20.74	9.22	1.86677	5.2	12.2	0.73	0	0	0	0	1
L902968202	2010	2	41	0	100	4	8	2	18	11	178	2	2	0	8	8	33.27	73	154.9	0.471272	21.84	8.4	2.07407	4.5	13.8	0.7	0	0	0	0	4
L902967802	2010	2	38	0	84	1	8	1	14	11	252	2	2	0	8	8	36.05	83.9	153.6	0.546224	24.33	7.92	1.64267	5.1	15	0.78	0	0	0	1	4
L103261603	2007	2	25	0	85	2	8	8	28	26	143	2	2	0	8	8	15.6	99.6	156.6	0.636015	34.01	7.9	1.65802	6.8	12.8	0.79	0	1	1	1	2
L103150702	2007	2	55	0	79	1	8	4	23	32	227	2	2	0	8	8	30.4	87.5	153.1	0.571522	24.28	7	1.36543	4.9	12.6	0.89	0	0	1	1	4
L103130402	2007	2	30	0	83	1	8	8	18	13	147	2	2	0	8	8	14.5	75.2	159.5	0.471473	20.24	16.2	3.32	5.7	12	0.76	0	0	0	0	2
L103103404	2007	2	23	0	84	2	8	1	27	25	154	2	2	0	8	8	31.5	70.6	158.3	0.445989	21.59	6.9	1.43111	6.4	11	0.89	0	0	0	0	4
L102112001	2007	2	45	0	84	1	8	8	23	25	200	2	2	0	8	8	9.3	78.2	161.4	0.484511	21.42	6.9	1.43111	6.2	13.8	0.79	0	0	0	0	1
L102111302	2007	2	45	0	84	2	8	8	22	25	184	2	2	0	8	8	33.7	81.6	153.1	0.532985	23.85	7.2	1.49333	4.6	14.6	0.74	0	0	0	1	4
L102110702	2007	2	34	0	92	2	8	2	18	15	153	2	2	0	8	8	50.5	79.2	161.8	0.489493	23.84	10.3	2.33975	6.4	13.5	0.75	0	0	0	0	5
L102109705	2007	2	20	0	83	3	8	8	14	8	126	2	2	0	8	8	5.6	66.9	161.4	0.414498	18.93	8.1	1.66	5.4	11.6	0.84	0	0	0	0	1
L102108606	2007	2	35	0	82	1	8	4	14	8	106	2	2	0	8	8	76.5	73.2	155	0.472258	20.15	8.6	1.74123	5.6	11.7	0.78	0	0	0	0	6
L102108602	2007	2	39	0	81	2	8	2	14	16	102	2	2	0	8	8	19.2	79.4	153.7	0.516591	22.73	7.5	1.5	7.8	11.7	0.74	0	0	0	1	3
L102106802	2007	2	42	0	83	3	2	1	21	15	179	2	2	0	8	8	11.5	67.7	158.3	0.427669	18.56	7.7	1.57802	6.8	13.4	0.95	2	0	0	0	2
L102104702	2007	2	43	0	90	1	8	1	16	13	225	2	2	0	8	8	13.5	101.5	157.5	0.644444	32.05	8.9	1.97778	9.1	12.8	0.81	0	1	1	1	2
L102100902	2007	2	38	0	78	4	8	1	13	10	163	2	2	0	8	8	18.8	69.7	157.3	0.443102	20.05	7.1	1.36741	5.1	13.4	0.9	0	0	0	0	3
L101261604	2007	2	20	0	82	1	1	4	18	16	208	2	2	0	8	8	31.5	63.3	161.8	0.391224	17.04	7.6	1.53877	6.3	14.7	0.96	3	0	0	0	4
L101122502	2007	2	39	0	86	4	8	1	21	19	142	2	2	0	8	8	82.8	89.8	155.8	0.57638	24.88	7.9	1.67753	6.8	13	0.79	0	0	1	1	6
L101109701	2007	2	44	0	89	1	8	8	22	26	263	1	2	1	8	8	17.7	79.5	148.7	0.534633	22.48	8.1	1.78	9.7	13.6	0.9	0	0	0	1	3
L101104903	2007	2	37	0	84	3	8	4	21	12	187	1	2	1	8	8	58.5	80.8	162.3	0.497843	22.17	4.8	0.995556	5.4	13.2	0.95	0	0	0	0	6
L034829702	2008	2	38	0	142	5	2	4	17	16	196	1	2	1	1	1	44.94	95	156.5	0.607029	29.64	12.2	4.27753	6.7	13.8	0.7	2	1	1	1	5
L034630004	2008	2	37	0	89	4	8	8	23	21	161				8	8	16.9	70.3	156	0.450641	20.46	6.5	1.4284	5.1	12.5	0.6	0	0	0	0	2
L034529803	2008	2	24	0	90	2	8	8	12	8	150	1	2	1	8	8	3.26	67	164.9	0.406307	19.53	7.2	1.6	4.8	12.3	0.8	0	0	0	0	1
L034030002	2008	2	47	0	92	1	8	5	17	20	175	2	2	0	8	8	41.5	82.2	149.7	0.549098	23.47	7.6	1.72642	5.7	13.1	0.7	0	0	0	1	5
L033930104	2008	2	27	0	74	4	8	6	17	12	147	2	2	0	8	8	32.47	76	160.1	0.474703	22.47	7.1	1.29728	5	12.7	0.8	0	0	0	0	4
L033930103	2008	2	29	0	93	3	8	3	25	38	155	2	2	0	8	8	50.47	93.6	166.2	0.563177	24.91	10.2	2.34222	4.7	12.9	0.7	0	0	1	1	5
L033729802	2008	2	40	0	86	4	8	1	23	25	164	2	2	0	8	8	47.02	79.5	148.6	0.534993	24.82	5.6	1.18914	5.8	13.3	0.9	0	0	0	1	5
L033629802	2008	2	47	0	80	1	8	5	18	12	179	2	2	0	8	8	83.8	70.6	158.7	0.444865	20.09	6.7	1.32346	4.2	13	0.8	0	0	0	0	6
L033430102	2008	2	38	0	93	3	8	8	11	10	188	2	2	0	8	8	65.51	70	163.2	0.428922	18.28	7.6	1.74519	4.1	12.9	0.7	0	0	0	0	6
L033230102	2008	2	29	0	85	1	8	2	13	10	176	2	2	0	8	8	31.16	69.4	165.8	0.418577	18.73	7	1.46914	4.7	12.9	0.8	0	0	0	0	4
L033130102	2008	2	40	0	81	1	8	4	15	12	199	2	2	0	8	8	8.94	80.5	167.2	0.481459	22.96	8	1.6	5.1	13.8	0.9	0	0	0	0	1
L033030302	2008	2	44	0	82	3	8	4	31	37	183	2	2	0	8	8	53.34	83.6	152.8	0.54712	27.2	13.4	2.71309	6.5	13.1	0.8	0	1	0	1	6
L032929802	2008	2	33	0	97	2	1	4	15	14	154	2	2	0	8	8	41.93	63.5	154.4	0.411269	19.3	6.8	1.62864	5.2	12.3	0.6	3	0	0	0	5
L032530201	2008	2	22	0	86	4	8	7	12	8	168	2	2	0	8	8	36.96	67.5	167.2	0.403708	19.42	8.5	1.80494	4	11.7	0.7	0	0	0	0	5
L031930101	2008	2	42	0	100	4	8	5	15	22	179	2	2	0	8	8	20.57	83.3	166.5	0.5003	24.89	14.7	3.62963	6.1	11.9	0.8	0	0	0	0	3
L031929902	2008	2	37	0	183	4	8	8	18	17	156	2	2	0	8	8	76.08	102.2	168.1	0.607971	32.03	11.9	5.37704	7.9	14.2	0.7	0	1	1	1	6
L031830203	2008	2	27	0	87	2	8	5	12	11	174	2	2	0	8	8	11.79	72	170.1	0.42328	19.67	6.2	1.33185	4.7	14.4	0.8	0	0	0	0	2
L031630102	2008	2	34	0	89	1	8	7	16	15	177	1	1	1	8	8	57.46	99	165.5	0.598187	25.01	11.8	2.59309	5.5	12	0.8	0	1	1	1	6
L031630002	2008	2	35	0	78	2	8	8	21	12	204	2	2	0	8	8	11.35	72.2	167.8	0.430274	19.14	9.2	1.77185	7.5	12.6	0.7	0	0	0	0	2
L031629805	2008	2	38	0	87	1	8	8	12	7	125				8	8	51.67	73.8	151.8	0.486166	20.66	6.1	1.31037	5.1	12.8	0.8	0	0	0	0	5
L031629802	2008	2	28	0	92	1	8	8	14	10	180	2	2	0	8	8	17.63	85.5	163.8	0.521978	24.3	10.6	2.4079	4.3	12.7	0.7	0	0	1	1	3
L031529902	2008	2	28	0	80	1	8	4	19	21	213	2	2	0	8	8	6.5	104.9	161.3	0.650341	32.79	10	1.97531	7.3	13.5	0.7	0	1	1	1	1
L031529802	2008	2	22	0	96	5	8	8	17	17	146	2	2	0	8	8	92.27	72.1	160.7	0.448662	23.81	9.2	2.18074	5.6	10.6	0.7	0	0	0	0	6
L031529801	2008	2	43	0	84	4	8	7	19	16	192	2	2	0	8	8	27.96	76.3	158.9	0.480176	22.57	6.6	1.36889	5.2	13.8	0.8	0	0	0	0	4
L031430302	2008	2	32	0	87	5	2	8	12	10	174	1	2	1	8	8	9.28	86.4	162.7	0.531039	23.91	7.2	1.54667	6	12.5	0.7	2	0	1	1	1
L031430102	2008	2	26	0	97	3	8	3	16	19	164	2	2	0	8	8	17.06	79.7	161.6	0.493193	24.51	17.3	4.14346	5.7	12.5	0.6	0	0	0	0	2
L031429902	2008	2	41	0	101	2	8	8	15	9	169	2	2	0	8	8	6.37	84.5	154	0.548701	23.7	15.7	3.91531	5.9	11.1	0.6	0	0	0	1	1
L030939901	2008	2	41	0	101	6	1	1	18	18	229				8	8	14.23	104	156.1	0.66624	34.76	19.2	4.78815	6.3	13.9	0.63	3	1	1	1	2
L030749904	2008	2	32	0	80	1	8	8	15	8	133	2	2	0	8	8	150.02	69.5	145.8	0.47668	21.4	9.7	1.91605	6	11.8	0.69	0	0	0	0	6
L030529903	2008	2	35	0	76	3	8	8	15	12	204	2	2	0	8	8	11.19	82.3	160.7	0.512134	23.35	9.5	1.78272	5.4	13.6	0.67	0	0	0	1	2
L030429802	2008	2	43	0	84	3	8	7	21	19	166	1	2	1	8	8	20.3	74.3	151.3	0.491077	21.58	7.3	1.51407	5.2	12.4	0.61	0	0	0	0	3
L030229902	2008	2	35	0	91	4	8	4	13	8	166	2	2	0	8	8	25.6	72.2	165.8	0.435464	19.5	8.8	1.97728	6.6	14.3	0.74	0	0	0	0	3
L030129902	2008	2	21	0	83	4	8	8	19	14	168				8	8	9.73	86.6	161.2	0.537221	26.05	11.6	2.37728	5	11.2	0.8	0	1	1	1	2
L030129901	2008	2	46	0	104	1	8	7	26	42	189	2	2	0	8	8	34.54	97.1	153.2	0.633812	30.25	17.2	4.41679	7.1	13	0.58	0	1	1	1	4
L030129801	2008	2	47	0	159	4	1	8	18	19	219	1	2	1	8	8	151.97	94.6	162.5	0.582154	28.36	11	4.31852	6	14.7	0.67	3	1	1	1	6
L030029803	2008	2	24	0	91	3	8	6	15	9	154	2	2	0	8	8	17.43	69.5	165.9	0.418927	19.04	8.9	1.99975	6	13.3	0.71	0	0	0	0	3
L030029802	2008	2	47	0	97	2	8	8	20	16	201	2	2	0	8	8	9.87	74.5	158.6	0.469735	21.19	8.7	2.0837	6.1	13	0.76	0	0	0	0	2
L029729803	2008	2	20	0	87	2	8	6	12	6	149				8	8	7.08	74.8	160.3	0.466625	22.03	8.5	1.82593	7.7	12.3	0.8	0	0	0	0	1
L029530302	2008	2	41	0	189	2	8	8	16	15	237	2	2	0	1	0	61.52	90.5	157.3	0.575334	24.86	11.4	5.32	9.4	13.9	0.6	0	0	1	1	6
L029130602	2008	2	36	0	114	4	8	8	41	60	219	2	2	0	8	8	25.48	93.9	144.9	0.648033	33.15	12.4	3.49037	9.1	13.8	0.7	0	1	1	1	3
L029029902	2008	2	33	0	86	1	8	8	18	10	152	2	2	0	8	8	7.37	75.4	154	0.48961	20.66	8.7	1.84741	5.6	12.2	0.8	0	0	0	0	1
L028430402	2008	2	38	0	79	1	8	8	17	18	175	2	2	0	0	0	29.2	75.8	154.3	0.491251	19.45	5.3	1.03383	4.7	11.9	0.8	0	0	0	0	4
L028330202	2008	2	45	0	93	2	8	8	21	13	186	1	2	1	8	8	65.43	76.7	148.6	0.516151	24.27	9.9	2.27333	4.4	13.3	0.6	0	0	0	1	6
L027929901	2008	2	41	0	89	2	8	7	15	17	264	2	2	0	8	8	10.18	85.1	158.2	0.537927	25.65	15.4	3.3842	7.2	13.6	0.8	0	1	1	1	2
L027929702	2008	2	34	0	84	4	8	8	13	13	194	2	2	0	8	8	22.66	70.1	161.4	0.434325	21	5.1	1.05778	4.8	13.3	1.2	0	0	0	0	3
L027829802	2008	2	34	0	90	3	8	2	13	15	211	2	2	0	8	8	27.13	89.7	156.7	0.572431	24.35	9.7	2.15556	6.8	12.8	0.8	0	0	1	1	4
L027530202	2008	2	32	0	85	1	2	2	16	23	206	2	2	0	8	8	43.1	91.2	160.8	0.567164	25.76	10.4	2.18272	7.3	13.4	0.8	2	1	1	1	5
L027530002	2008	2	37	0	79	4	8	2	13	10	166	2	2	0	8	8	25.7	79.1	159.7	0.495304	21.49	5.3	1.03383	4.1	12.7	0.9	0	0	0	0	3
L027430202	2008	2	36	0	100	1	8	4	17	19	171	2	2	0	8	8	45.42	74.3	158.5	0.46877	21.57	6.4	1.58025	4.7	12.5	0.9	0	0	0	0	5
L027429702	2008	2	35	0	89	1	8	2	19	26	172	2	2	0	8	8	44.5	66.8	153.5	0.435179	19.14	7	1.53827	4.4	14.1	0.7	0	0	0	0	5
L027330102	2008	2	37	0	80	4	8	3	11	14	133	2	2	0	8	8	4.95	74.2	157.2	0.47201	20.88	5.7	1.12593	4.7	12.1	0.9	0	0	0	0	1
L027329902	2008	2	32	0	78	2	8	4	14	10	160	2	2	0	8	8	9.48	85.1	161.4	0.527261	22.03	6.8	1.30963	5.1	12.3	0.8	0	0	1	1	1
L027230102	2008	2	30	0	88	4	8	1	14	13	157	2	2	0	8	8	47.56	75.3	149.6	0.503342	22.39	5.7	1.23852	4.2	12.1	0.8	0	0	0	0	5
L010969602	2009	2	38	0	90	2	8	4	19	22	242	2	2	0	8	8	31.71	69.5	159.5	0.435737	20.12	8.59	1.90889	6.6	14	0.5	0	0	0	0	4
L010959602	2009	2	40	0	100	2	8	4	17	11	142	1	2	1	8	8	64.15	73.3	162.7	0.450522	21.38	12.59	3.10864	4.7	13.2	0.8	0	0	0	0	6
L010949602	2009	2	40	0	87	4	8	6	16	16	181	1	2	1	8	8	6.2	81.5	159.9	0.509694	25.57	8.85	1.90111	8.4	12.7	0.5	0	1	0	0	1
L010929602	2009	2	37	0	102	5	8	1	19	18	231	2	2	0	8	8	27.6	73.1	155.8	0.469191	22.06	6.61	1.66474	7.2	13.5	0.7	0	0	0	0	4
L010739602	2009	2	23	0	77	2	8	3	13	7	146	2	2	0	8	8	32.94	64.8	159.3	0.40678	20.73	7.17	1.36319	5.4	12.3	0.6	0	0	0	0	4
L010589602	2009	2	34	0	85	2	8	3	15	10	180	1	1	1	8	8	8.3	68.6	161.5	0.424768	18.61	4.72	0.990617	4.1	11.5	0.6	0	0	0	0	1
L010579602	2009	2	45	0	90	4	1	8	19	13	184	1	2	1	8	8	34.95	69.8	157.2	0.44402	22.14	6.37	1.41556	5.2	12.8	0.6	3	0	0	0	4
L010529602	2009	2	32	0	85	3	2	3	18	13	178	2	2	0	8	8	20.34	71.4	163.7	0.436164	19.39	7.83	1.64333	6.2	14.3	0.8	2	0	0	0	3
L010499602	2009	2	41	0	84	4	8	8	16	11	189	2	2	0	8	8	8.86	60.6	159.9	0.378987	15.33	6.31	1.30874	4.5	11.3	0.7	0	0	0	0	1
L010479603	2009	2	27	0	89	1	8	8	15	9	170	2	2	0	8	8	6.02	63.8	163.5	0.390214	23.85	8.98	1.97338	4	10.4	0.8	0	0	0	0	1
L009689602	2009	2	27	0	89	2	8	8	17	14	160	2	2	0	8	8	33.64	72	156	0.461538	24.67	8.94	1.96459	6.7	13.5	0.6	0	0	0	0	4
L009449603	2009	2	28	0	87	2	8	6	19	12	131				8	8	19.76	65.2	160.3	0.406737	22.12	11.1	2.38444	8.7	14.3	0.8	0	0	0	0	3
L008969603	2009	2	27	0	85	4	8	8	15	11	170	2	2	0	8	8	4.28	66	159.2	0.414573	19.04	7.93	1.66432	5.5	12	0.7	0	0	0	0	1
L008699602	2009	2	51	0	95	1	8	6	24	23	197	2	2	0	8	8	13.06	86.5	147.5	0.586441	22	8.68	2.03605	7.7	12.9	0.5	0	0	1	1	2
L007959601	2009	2	35	0	96	4	8	8	19	11	190	2	2	0	8	8	15.88	77.6	155.3	0.499678	21.78	8.07	1.91289	4.8	14.2	0.8	0	0	0	0	2
L007909602	2009	2	39	0	80	2	8	2	17	12	175	2	2	0	8	8	4.32	87	162.3	0.536044	27.26	7.31	1.44395	5	11.4	0.8	0	1	1	1	1
L007849602	2009	2	50	0	85	1	8	4	16	12	182	1	2	1	8	8	5.87	78.5	156	0.503205	24.2	5.88	1.23407	6.1	12.2	0.7	0	0	0	0	1
L007839603	2009	2	20	0	98	4	8	2	16	10	143	1	2	1	8	8	2.29	72.5	151.7	0.477917	22.68	17.46	4.22489	8.6	10.4	0.6	0	0	0	0	1
L007819602	2009	2	32	0	115	1	8	8	14	14	158	2	2	0	8	8	11.26	85.8	160.2	0.535581	18.1	62.74	17.8151	6.3	13	0.8	0	0	1	1	2
L007739602	2009	2	29	0	86	4	8	7	21	20	195	1	2	1	8	8	14.15	76.2	156.8	0.485969	14.52	9.79	2.07886	7	13.8	0.7	0	0	0	0	2
L007699601	2009	2	28	0	80	2	1	8	13	12	156	2	2	0	8	8	31.73	63.9	164.9	0.387508	16.97	4.6	0.908642	7	15.1	0.7	3	0	0	0	4
L007549604	2009	2	27	0	87	3	8	2	18	11	220	1	2	1	8	8	24.52	64	160.6	0.398506	26.8	5.15	1.1063	9	14.2	0.7	0	1	0	0	3
L007549602	2009	2	31	0	89	2	2	8	25	15	162	2	2	0	8	8	25.6	61.7	164.6	0.374848	20.12	5.7	1.25259	4.2	13.2	0.7	2	0	0	0	3
L007539602	2009	2	45	0	115	4	8	8	16	10	160	1	2	1	8	8	8.26	83.5	157.3	0.530833	20.23	9.83	2.79123	6.2	13.4	0.7	0	0	0	1	1
L007449605	2009	2	55	0	99	3	8	2	16	8	199	2	2	0	8	8	10.6	81.3	154.1	0.527579	20.61	7.54	1.84311	4.2	11.5	0.8	0	0	0	1	2
L007449602	2009	2	24	0	77	2	8	4	15	11	160	2	2	0	8	8	23.49	72.6	152	0.477632	30.65	8.54	1.62365	4.9	13	0.5	0	1	0	0	3
L007439602	2009	2	39	0	86	4	8	7	21	19	145	2	2	0	8	8	46.94	77.6	148.3	0.523264	30.87	5.89	1.25072	8.4	13.5	0.9	0	1	0	1	5
L007409602	2009	2	34	0	81	3	8	7	14	10	174	2	2	0	8	8	36.49	68.1	156.7	0.434588	22.49	5.06	1.012	4.5	14.4	0.6	0	0	0	0	4
L007359603	2009	2	42	0	87	3	8	8	20	15	222	2	2	0	8	8	15.19	95	151.5	0.627063	21.14	14.69	3.15563	5.6	14.9	0.8	0	0	1	1	2
L006909602	2009	2	37	0	83	1	8	4	15	4	165	2	2	0	8	8	17.73	68.3	152.1	0.449047	21.56	5.62	1.15175	4.4	13.1	0.7	0	0	0	0	3
L006909502	2009	2	36	0	78	3	8	5	13	9	167	2	2	0	8	8	23.25	75.5	161.3	0.468072	14.64	9.81	1.88933	4.8	12.1	0.7	0	0	0	0	3
L006769602	2009	2	32	0	98	2	8	8	17	18	189				8	8	59.61	91.7	158.4	0.578914	23.83	15.97	3.86435	5.4	13.1	0.6	0	0	1	1	6
L006749602	2009	2	45	0	97	2	8	4	17	13	204	2	2	0	8	8	10.69	73.6	155	0.474839	17.12	9.7	2.32321	4.4	13	0.7	0	0	0	0	2
L006739601	2009	2	44	0	328	2	8	8	15	15	342	2	2	0	1	1	9.27	69.3	142.4	0.486657	23.87	5.48	4.43812	6.7	11.7	0.6	0	0	0	0	1
L005979501	2009	2	28	0	82	2	8	8	13	11	149	2	2	0	8	8	19.84	66.3	161.9	0.409512	31.13	12.52	2.53491	4.1	12.6	0.8	0	1	0	0	3
L005979402	2009	2	25	0	89	4	2	8	13	12	150	1	2	1	8	8	3.07	77.3	164.8	0.469053	24.97	9.9	2.17556	5.9	12.1	0.6	2	0	0	0	1
L005979101	2009	2	21	0	83	3	8	5	17	12	194	2	2	0	8	8	31.22	81.6	163.2	0.5	25.63	15.1	3.09457	8.7	12.9	0.7	0	1	0	0	4
L005978501	2009	2	22	0	81	4	1	4	14	8	197	2	2	0	8	8	2.62	62.5	155.9	0.400898	21.26	10.57	2.114	4.4	12	0.7	3	0	0	0	1
L005779603	2009	2	21	0	89	4	8	4	16	11	168				8	8	9.47	69.5	159.8	0.434919	23.21	10.17	2.23489	5	13.1	0.7	0	0	0	0	1
L005779602	2009	2	45	0	130	5	8	8	14	12	151	2	2	0	8	8	16.69	74	150	0.493333	28.72	11.11	3.56617	6.2	13	0.6	0	1	0	0	2
L005669501	2009	2	54	0	83	2	8	8	15	11	212	1	2	1	8	8	23.28	86.3	159.9	0.539712	21.12	9.23	1.89158	5	12	0.8	0	0	1	1	3
L005559602	2009	2	39	0	85	4	8	7	14	10	177	2	2	0	8	8	42.35	64.4	157.5	0.408889	20.78	7.92	1.66222	4.5	11	0.7	0	0	0	0	5
L004979604	2009	2	21	0	93	1	8	8	19	12	158	2	2	0	8	8	5.55	71.5	147.5	0.484746	25.04	8.7	1.99778	6.4	11.7	0.8	0	1	0	0	1
L004659606	2009	2	23	0	80	4	8	5	9	4	174	2	2	0	8	8	16.6	73.1	152.7	0.478716	19.84	14.76	2.91556	6.5	12.7	0.6	0	0	0	0	2
L004659605	2009	2	25	0	90	2	8	8	13	6	156	2	2	0	8	8	26.68	71.5	146.1	0.489391	35.85	10.62	2.36	5.7	12.5	0.7	0	1	0	0	4
L004659604	2009	2	27	0	82	3	8	1	13	10	158	2	2	0	8	8	15.53	63.5	149.1	0.425889	23.77	10.54	2.13402	5.4	13.2	0.7	0	0	0	0	2
L004579603	2009	2	32	0	85	2	8	8	14	9	153	2	2	0	8	8	13.22	75.7	157.6	0.48033	21.6	7.29	1.53	4.8	13.1	0.6	0	0	0	0	2
L004479602	2009	2	46	0	101	2	8	8	17	11	144	2	2	0	8	8	33.06	76.1	166.6	0.456783	16.04	10.05	2.5063	4.9	12.5	0.8	0	0	0	0	4
L004259602	2009	2	28	0	93	3	8	8	12	11	136	2	2	0	8	8	28.26	80.6	152	0.530263	21.36	10.95	2.51444	4.5	12.9	0.5	0	0	0	1	4
L003719401	2009	2	37	0	79	6	1	8	23	15	149	2	2	0	8	8	28.03	73.5	160.6	0.457659	25.22	4.93	0.961654	8.7	13.7	0.7	3	1	0	0	4
L003639403	2009	2	28	0	70	2	8	8	14	14	143				8	8	43.01	70.1	157.3	0.445645	14.75	15.52	2.68247	5.4	12.8	0.6	0	0	0	0	5
L003589302	2009	2	32	0	92	3	8	8	21	21	156	2	2	0	8	8	51.12	74	151.1	0.489742	19.86	10.74	2.4397	7.6	12.6	0.6	0	0	0	0	5
K907976802	2010	2	39	0	101	4	8	1	25	21	195	2	2	0	8	8	45.57	71	161.4	0.439901	20.88	6.88	1.71575	4.5	14	0.8	0	0	0	0	5
K907975902	2010	2	36	0	87	4	8	2	18	12	175	2	2	0	8	8	3.1	75	163.5	0.458716	21.36	12.89	2.76896	4.8	11.1	0.8	0	0	0	0	1
K907971003	2010	2	24	0	92	4	8	1	15	16	190	2	2	0	8	8	46.81	71.6	157.5	0.454603	19.99	10.43	2.36928	5.2	12	0.7	0	0	0	0	5
K907968602	2010	2	42	0	107	4	3	4	18	16	212	2	2	0	8	8	53.53	90.5	155.6	0.58162	28.99	11.77	3.1096	8.1	14.4	0.6	1	1	1	1	6
K906977203	2010	2	22	0	82	3	8	7	17	15	139	2	2	0	8	8	23.64	74.6	156.8	0.475765	25.26	9.25	1.87284	7.5	14.1	0.7	0	1	0	0	3
K906972102	2010	2	51	0	98	5	8	5	20	19	178	2	2	0	8	8	41	83.9	154.5	0.543042	25.01	14.2	3.43605	5.8	13.7	0.8	0	1	0	1	5
K906970303	2010	2	33	0	107	2	8	6	13	9	171	1	2	1	8	8	43.97	80.6	163.9	0.491763	25.69	12.96	3.424	6.2	13.2	0.8	0	1	0	0	5
K906969002	2010	2	51	0	99	1	8	8	18	13	167	2	2	0	8	8	8.65	85.1	156	0.545513	24.12	10.03	2.45178	6	13.3	0.8	0	0	1	1	1
K905972503	2010	2	25	0	85	4	8	4	14	13	172	2	2	0	8	8	19.84	67.5	159	0.424528	20.49	10.08	2.11556	5.5	12.7	0.6	0	0	0	0	3
K905969602	2010	2	36	0	87	2	8	8	19	14	174	1	1	1	8	8	3.71	79.3	153.5	0.516612	25.08	16.51	3.54659	5.1	12.6	0.6	0	1	0	1	1
K905968602	2010	2	33	0	83	2	8	4	15	13	155	2	2	0	8	8	15.34	74.5	164.6	0.452612	24.18	9.57	1.96126	6.1	13.4	0.6	0	0	0	0	2
K905968302	2010	2	46	0	83	2	8	4	16	12	223	2	2	0	8	8	10.57	72.4	155.1	0.466796	22.03	11.79	2.41622	6.7	12.6	0.6	0	0	0	0	2
K904972803	2010	2	23	0	81	3	8	3	19	24	135	1	2	1	8	8	14.64	67.4	165.3	0.407743	20.09	6.48	1.296	7.2	14.6	0.52	0	0	0	0	2
K904970202	2010	2	54	0	107	1	8	8	26	22	236	2	2	0	8	8	173.31	75.4	150.6	0.500664	21.83	4.3	1.13605	6.6	15.4	0.6	0	0	0	0	6
K904963204	2010	2	40	0	80	4	8	5	16	12	134	2	2	0	8	8	17.37	78.1	158.2	0.493679	24.33	33.39	6.59556	7.5	13.4	0.71	0	0	0	0	3
K902979501	2010	2	42	0	80	4	8	6	14	13	196	2	2	0	8	8	11.18	74.6	155.7	0.479127	22.36	9	1.77778	5.2	13.2	0.77	0	0	0	0	2
K902972102	2010	2	54	0	87	1	8	4	18	12	214	2	2	0	8	8	4.03	83	151	0.549669	27.41	12.92	2.77541	6.3	11.8	0.69	0	1	0	1	1
K902969501	2010	2	48	0	93	2	8	4	18	12	194	2	2	0	8	8	41.73	79.7	157.9	0.50475	24.67	14.28	3.27911	4.8	13.8	0.6	0	0	0	0	5
K902968402	2010	2	52	0	113	1	8	8	31	31	210	2	2	0	8	8	13.23	90.4	160	0.565	26.91	11.51	3.21143	8.1	12.6	0.73	0	1	1	1	2
K901972801	2010	2	53	0	91	2	8	4	14	15	202	2	1	1	8	8	33	75.1	154.5	0.486084	21.45	9.5	2.13457	6.2	13.9	0.84	0	0	0	0	4
K901971907	2010	2	39	0	99	4	8	6	16	12	165	2	2	0	8	8	24.82	66.9	169.2	0.39539	18.69	8.48	2.07289	4.1	14.1	0.69	0	0	0	0	3
K105440102	2007	2	45	0	92	3	8	8	15	4	240	2	2	0	8	8	9.2	88.2	153.7	0.573845	25.48	13.1	2.9758	6	11.9	0.83	0	1	1	1	1
K105104502	2007	2	38	0	107	1	8	1	19	19	152	2	2	0	8	8	11.3	97.2	162.5	0.598154	31.43	25.6	6.76346	5.8	12.9	0.81	0	1	1	1	2
K105101402	2007	2	50	0	108	4	8	2	29	25	215	1	2	1	8	8	11.9	80.4	155	0.51871	23.31	10.4	2.77333	5	13	0.94	0	0	0	1	2
K104134802	2007	2	30	0	87	3	8	3	20	18	166	2	2	0	8	8	11.3	61	158.3	0.385344	15.76	8.7	1.86889	4.3	12.4	0.98	0	0	0	0	2
K104134402	2007	2	31	0	75	4	8	6	16	15	124	2	2	0	8	8	55	68.3	150.9	0.452618	20.46	6.7	1.24074	5.1	13.9	0.83	0	0	0	0	6
K104108602	2007	2	33	0	81	3	8	2	20	14	177	2	2	0	8	8	14.8	61	155.7	0.391779	18.11	13.5	2.7	6.8	12.7	1.07	0	0	0	0	2
K104106402	2007	2	29	0	90	3	1	6	21	15	149	2	2	0	8	8	12.8	69.4	157.5	0.440635	22.17	5.4	1.2	4.6	11.8	0.93	3	0	0	0	2
K104103702	2007	2	33	0	95	4	8	4	33	38	210	2	2	0	8	8	45.6	81.2	161	0.504348	22.18	16.3	3.82346	6	14.9	0.85	0	0	0	0	5
K104102802	2007	2	26	0	72	4	8	4	26	15	157	2	2	0	8	8	22.8	71.5	160.5	0.445483	21.47	7.8	1.38667	4.8	12.5	0.9	0	0	0	0	3
K103431204	2007	2	36	0	89	2	8	3	16	15	180	2	2	0	8	8	37.4	79.7	151.8	0.525033	22.09	5.7	1.25259	5.5	13.1	0.75	0	0	0	1	5
K103430903	2007	2	34	0	93				20	13	123	1	2	1			11.4	73.1	159.2	0.459171	18.82	10.5	2.41111	7	13	0.6		0	0	0	2
K103430602	2007	2	49	0	95	2	8	4	30	32	143	1	2	1	8	8	130.4	97.8	158	0.618987	30.4	8.3	1.94691	6.7	12.9	0.81	0	1	1	1	6
K103430103	2007	2	25	0	90	3	2	2	14	9	125	2	2	0	8	8	42.9	69.4	165.2	0.420097	19.09	8.5	1.88889	5.5	12.7	0.55	2	0	0	0	5
K103184902	2007	2	51	0	100	5	2	1	15	14	179	2	2	0	8	8	85.7	84.8	160.3	0.529008	21.4	5.3	1.30864	4.6	12.5	0.8	2	0	0	1	6
K103110602	2007	2	26	0	82				17	18	129	2	2	0			7	78.1	156.3	0.49968	22.92	24.6	4.98074	5.2	11.8	0.55		0	0	0	1
K103102702	2007	2	50	0	106	1	8	3	26	21	210	2	2	0	8	8	33.4	87.3	154.2	0.566148	26.29	8.5	2.22469			0.91	0	1	1	1	4
K102111004	2007	2	20	0	83		8	8	23	22	167				8	8	80.7	78.8	155.7	0.506101	21.41	11.4	2.3363	9.7	13.6	0.93	0	0	0	0	6
K102105702	2007	2	49	0	79	1	8	1	25	15	161	2	2	0	8	8	113.1	74.2	151.7	0.489123	19.73	6.2	1.20938	7.2	13.1	0.84	0	0	0	0	6
K101258402	2007	2	43	0	89	1	8	2	20	20	189	2	2	0	8	8	31.8	84	160.5	0.523364	22.05	7.7	1.6921	8.7	12.7	0.85	0	0	0	1	4
K101213402	2007	2	38	0	82	1	8	8	18	16	123	2	2	0	8	8	14.3	64.6	160.5	0.402492	17.62	9.1	1.84247	7.3	13.2	0.92	0	0	0	0	2
K101178902	2007	2	45	0	90	2	8	8	18	16	208	2	2	0	8	8	26.1	87	164.5	0.528875	26.09	9.2	2.04444	6.8	13	1.02	0	1	1	1	4
K101164702	2007	2	36	0	85	2	8	1	20	15	167	2	2	0	8	8	10.6	77.5	162	0.478395	23.85	6.3	1.32222	7	13.9	0.95	0	0	0	0	2
K101135703	2007	2	34	0	84	1	8	1	17	20	130	1	2	1	8	8	14.5	85.7	159.7	0.536631	23.92	10.3	2.1363	8.2	14.1	0.84	0	0	1	1	2
K101134802	2007	2	36	0	80	5	2	6	19	11	193	2	2	0	8	8	23.2	64.9	156.2	0.415493	18.24	4.7	0.928395	5.8	11.3	0.79	2	0	0	0	3
K101111002	2007	2	42	0	91	1	8	1	28	17	165	2	2	0	8	8	83.2	81.1	152.5	0.531803	22.14	6.2	1.39309	5.4	12.5	0.92	0	0	0	1	6
K101109702	2007	2	37	0	78	2	8	1	18	7	153	2	2	0	8	8	23	65.6	162.3	0.40419	19.93	3	0.577778	5.3	12.3	1.01	0	0	0	0	3
K101107502	2007	2	39	0	77	1	8	6	20	21	137	2	2	0	8	8	14.8	62.7	151.5	0.413861	18.12	14.1	2.68074	7.5	12.6	0.93	0	0	0	0	2
K101106902	2007	2	35	0	93	4	8	4	16	12	157	1	2	1	8	8	27	68.8	162	0.424691	17.53	8.1	1.86	9.4	13.5	0.92	0	0	0	0	4
K101106102	2007	2	39	0	98	1	8	8	22	14	230	1	2	1	8	8	9.1	81.2	160.5	0.505919	22.98	5.2	1.25827	6.7	11.6	0.86	0	0	0	0	1
K101103702	2007	2	33	0	93	2	8	5	16	14	183	2	2	0	8	8	30.5	73.2	161.6	0.45297	21.44	8.2	1.88296	6.1	11.8	0.87	0	0	0	0	4
K101103602	2007	2	32	0	86	1	8	3	30	18		2	2	0	8	8	22.3	81.2	160.5	0.505919	22.98	1.4	0.297284	5.8	12.3	0.75	0	0	0	0	3
K101102702	2007	2	43	0	78	1	8	4	19	10	170	2	2	0	8	8	24.9	67.1	160.4	0.418329	21.22	4.6	0.885926	5.6	11.9	0.81	0	0	0	0	3
K101101502	2007	2	27	0	88	5	2	5	22	14	172	2	2	0	8	8	55.8	99.2	168.5	0.588724	28.92	14.3	3.10716	8.1	14	0.84	2	1	1	1	6
K101100902	2007	2	44	0	77	1	8	8	17	13	174	2	2	0	8	8	73.2	79.6	158.7	0.501575	21.56	4.8	0.912593	8.1	14.8	0.95	0	0	0	0	6
K038830204	2008	2	20	0	82	1	8	4	18	25	211				8	8	24.96	80.2	157.8	0.508238	25.58	13.3	2.69284	4.9	13.7	0.7	0	1	0	0	3
K038230301	2008	2	53	0	89	3	8	8	20	17	180	2	1	1	8	8	61.48	89.6	157.1	0.570337	25.93	10.6	2.32938	4.4	13.7	0.6	0	1	1	1	6
K037230302	2008	2	41	0	98	4	8	8	16	9	160	2	2	0	8	8	26.82	75.6	157.5	0.48	20.88	8.1	1.96	5.7	11.5	0.8	0	0	0	0	4
K037130304	2008	2	49	0	97	4	8	3	19	14	266	2	2	0	8	8	22.79	88.5	158.1	0.559772	27.76	7.4	1.77235	4.2	12.9	0.7	0	1	1	1	3
K036830003	2008	2	41	0	94	2	8	3	14	12	141	2	2	0	8	8	55.89	75.2	163.8	0.459096	21.88	11.6	2.69235	7.7	13.9	0.8	0	0	0	0	6
K036730104	2008	2	25	0	85	4	8	8	13	8	166	2	2	0	8	8	36.57	70.1	155.7	0.450225	21.04	9.3	1.95185	4.6	14	0.6	0	0	0	0	4
K036629902	2008	2	44	0	94	4	8	8	18	20	130	2	2	0	8	8	23.68	75.9	145.6	0.521291	22.22	8	1.85679	6.4	14.9	0.5	0	0	0	1	3
K036530003	2008	2	28	0	89	1	8	6	32	18	163				8	8	7.02	63.1	155.1	0.406834	17.25	7.2	1.58222	5.4	13.5	0.8	0	0	0	0	1
K036029802	2008	2	51	0	82	3	8	8	17	17	191	2	1	1	8	8	16.18	80.2	155.6	0.515424	23.91	7.4	1.49827	5	13.7	0.6	0	0	0	1	2
K035530104	2008	2	27	0	100	1	8	5	15	14	165	2	2	0	8	8	11.28	101.2	167.2	0.605263	30.08	22.1	5.45679	6.1	12	0.75	0	1	1	1	2
K034930103	2008	2	23	0	90	4	8	8	14	13	165				8	8	43.01	80.3	161.9	0.495985	26.21	10	2.22222	7.3	13.1	0.61	0	1	0	0	5
K034829802	2008	2	31	0	103	3	8	6	17	13	175	2	2	0	8	8	12.75	73.5	161	0.456522	23.53	12.2	3.10272	5.6	13.7	0.67	0	0	0	0	2
K034629802	2008	2	37	0	82	2	8	4	22	15	172	1	2	1	8	8	16.5	63.5	159.5	0.398119	19.3	5.4	1.09333	6.5	13.9	0.76	0	0	0	0	2
K034329802	2008	2	36	0	98	1	8	8	31	37	184	2	2	0	8	8	5.58	82	158.8	0.516373	27.01	30.3	7.33185	7	10.3	0.77	0	1	0	1	1
K034229702	2008	2	34	0	93	1	8	4	14	5	178	2	2	0	8	8	31.71	72.3	162.2	0.445746	20.37	5.9	1.35481	5.1	11.4	0.65	0	0	0	0	4
K034130202	2008	2	29	0	83	1	8	4	14	12	163	2	2	0	8	8	42.35	59.5	164.8	0.361044	16.27	4.3	0.881235	7.1	12.7	0.62	0	0	0	0	5
K034129702	2008	2	39	0	97	1	8	4	14	6	152	2	2	0	8	8	14.86	70.3	157.8	0.445501	23.01	8.6	2.05975	5.3	13.2	0.72	0	0	0	0	2
K034030102	2008	2	28	0	85	1	8	8	14	7	142	2	2	0	8	8	29.35	61.1	164.1	0.372334	18.46	3.2	0.671605	6	12	0.68	0	0	0	0	4
K033829701	2008	2	51	0	85	1	8	8	18	18	188	2	2	0	8	8	54.94	79.5	148.5	0.535354	22.04	9.2	1.93086	4.9	12.9	0.8	0	0	0	1	6
K033430002	2008	2	50	0	206	3	8	3	19	23	194	2	2	0	0	0	97.44	77.8	155.1	0.501612	20.54	13.1	6.66321	6.6	15.4	0.7	0	0	0	0	6
K033329802	2008	2	37	0	82	4	8	8	16	11	170	2	2	0	8	8	2.99	73.8	153.2	0.481723	22.54	7.2	1.45778	5.7	12.1	0.8	0	0	0	0	1
K033129902	2008	2	41	0	91	2	8	8	17	21	151	2	2	0	8	8	5.66	107.8	157.6	0.68401	38.09	24.4	5.48247	5.3	10.4	0.8	0	1	1	1	1
K032630302	2008	2	27	0	130	4	2	6	40	50	198	1	2	1	8	8	23.81	110	158.3	0.694883	37.35	19.7	6.32346	8.3	14	0.9	2	1	1	1	3
K032430002	2008	2	50	0	85	1	8	3	14	11	159	2	2	0	8	8	26.53	78.8	146.5	0.537884	24.74	8.9	1.8679	7.9	12.6	0.9	0	0	0	1	4
K032329902	2008	2	32	0	83	4	8	5	34	31	211	2	2	0	8	8	7.21	70.2	168.1	0.417609	19.75	6.4	1.3116	5.7	12.7	0.6	0	0	0	0	1
K032230202	2008	2	30	0	87	1	8	8	13	9	168	2	2	0	8	8	10.8	70.1	162.9	0.430325	19.9	5.2	1.11704	6	13.1	1	0	0	0	0	2
K032230102	2008	2	35	0	118	5	1	5	19	21	164	2	2	0	8	8	41.55	80.9	157.8	0.512674	23.57	6.2	1.80642	4.2	14	0.7	3	0	0	1	5
K032030302	2008	2	35	0	86	3	1	6	14	12	164	2	2	0	8	8	9.29	95	167.7	0.566488	25.85	12.6	2.67556	5.8	12.5	0.9	3	1	1	1	1
K032029902	2008	2	35	0	96	4	8	8	17	16	222	2	2	0	8	8	35.12	80.7	154.1	0.523686	22.74	11	2.60741	5.8	14.3	0.9	0	0	0	1	4
K031930002	2008	2	36	0	95	4	8	8	14	10	160	2	2	0	8	8	18.69	79.4	162	0.490123	23.47	10	2.34568	5.9	12.8	0.9	0	0	0	0	3
K031730302	2008	2	44	0	96	2	8	2	23	16	256	2	2	0	8	8	49.32	70.9	156.4	0.453325	20.56	4.4	1.04296	6.2	14.2	0.9	0	0	0	0	5
K031730002	2008	2	42	0	125	2	8	3	20	22	200	2	2	0	8	8	5.08	90.3	155.1	0.582205	30.14	11.4	3.51852	6.5	11.9	0.8	0	1	1	1	1
K031729702	2008	2	40	0	91	2	8	7	22	19	203	2	2	0	8	8	64.83	90.3	167.2	0.540072	24.86	9	2.02222	6	12.8	0.9	0	0	1	1	6
K031629802	2008	2	36	0	85	5	2	6	12	10	154	2	2	0	8	8	63.29	74.7	163.7	0.456323	20.82	8.3	1.74198	6	14.6	1	2	0	0	0	6
K031530302	2008	2	41	0	101	4	8	2	15	11	153	2	2	0	8	8	39.72	71.5	160.9	0.444375	20.09	5.8	1.44642	5.9	12.9	0.8	0	0	0	0	5
K031430202	2008	2	40	0	84	2	8	2	14	13	154	2	2	0	8	8	7.15	79.8	158.3	0.504106	21.07	7.8	1.61778	5.2	13	0.7	0	0	0	0	1
K031230002	2008	2	39	0	93	5	8	8	15	10	181	2	2	0	8	8	27.94	72.5	154.6	0.468952	21.76	9.9	2.27333	5.1	13.1	0.9	0	0	0	0	4
K031229902	2008	2	43	0	96	2	8	2	17	19	210	2	2	0	8	8	44.07	77	155.1	0.496454	23.11	6.5	1.54074	6.4	12.7	0.8	0	0	0	0	5
K031229702	2008	2	40	0	92	3	8	3	15	8	143	2	2	0	8	8	59.73	77	153.2	0.502611	21.99	5.8	1.31753	6.2	11.7	0.9	0	0	0	0	6
K030929802	2008	2	46	0	94	1	8	8	20	22	223	1	2	1	8	8	60.9	98.4	159.4	0.617315	28.65	23.3	5.4079	6.4	14.6	0.7	0	1	1	1	6
K030830002	2008	2	39	0	84	1	8	8	18	9	162	2	2	0	8	8	27.6	88.7	145.6	0.609203	28.11	6	1.24444	8.1	13.5	0.68	0	1	1	1	4
K030430002	2008	2	51	0	102	1	8	6	23	20	164	2	2	0	8	8	6.2	88.3	158.6	0.556747	26.08	13.5	3.4	7.7	11.3	0.83	0	1	1	1	1
K029729802	2008	2	27	0	93	5	1	8	15	14	132	2	2	0	8	8	45	66.2	155.9	0.424631	17.49	6.4	1.46963	9.9	13.3	0.78	3	0	0	0	5
K029429902	2008	2	37	0	87	2	1	3	17	17	188	1	2	1	8	8	22.9	70.8	158.8	0.445844	21.49	3.9	0.837778	4.9	11.6	0.97	3	0	0	0	3
K029330001	2008	2	36	0	91	4	8	3	19	9	194	2	2	0	8	8	9.6	73.5	152.7	0.481336	21.79	12.9	2.89852	7.2	11.7	0.74	0	0	0	0	2
K029029802	2008	2	27	0	86	4	8	3	19	14	128	1	1	1	8	8	65.6	64.3	161.9	0.397159	17.63	6.2	1.31654	4.8	12.7	0.85	0	0	0	0	6
K012969604	2009	2	34	0	88	2	8	1	16	9	152				8	8	22.8	63	151.8	0.41502	22.17	8.87	1.92731	6.2	13.5	0.7	0	0	0	0	3
K012839602	2009	2	36	0	89	3	8	5	16	17	166	1	2	1	8	8	37.65	83.8	157.8	0.531052	27.9	9.47	2.08106	6.3	13.7	0.7	0	1	0	1	5
K012799602	2009	2	35	0	103	5	8	8	18	11	170	2	2	0	8	8	20.75	70.3	151.3	0.46464	13.74	5.9	1.50049	4.5	12.9	0.7	0	0	0	0	3
K012759604	2009	2	41	0	81	4	8	1	16	10	140	1	1	1	8	8	7.14	75.6	158.3	0.477574	21.51	8.01	1.602	4.6	11.1	0.7	0	0	0	0	1
K012739602	2009	2	35	0	90	2	8	1	12	10	200	2	2	0	8	8	34.37	73.8	156.5	0.471565	23.87	12.66	2.81333	5.6	14.5	0.8	0	0	0	0	4
K012679602	2009	2	41	0	98	1	8	1	18	16	198	2	2	0	8	8	20.54	90	163.3	0.551133	15.46	21.79	5.27264	8.8	12.3	0.8	0	0	1	1	3
K012559502	2009	2	35	0	84	3	8	1	12	9	147	1	2	1	8	8	21.19	79.5	169.6	0.46875	27.63	7.21	1.49541	4.1	12.8	0.6	0	1	0	0	3
K012539603	2009	2	33	0	97	2	8	3	15	5	147	2	2	0	8	8	46.36	70.7	163.6	0.432152	26.65	8.54	2.04538	6.6	12.1	0.6	0	1	0	0	5
K011989602	2009	2	35	0	81	1	8	1	14	9	160	2	2	0	8	8	19.37	77.5	156.9	0.493945	21.67	5.74	1.148	5.3	13.7	0.6	0	0	0	0	3
K011979602	2009	2	33	0	90	2	8	8	25	21	206	2	2	0	8	8	34.9	80	160	0.5	23.44	7.59	1.68667	4.5	13.6	0.7	0	0	0	0	4
K011939602	2009	2	41	0	108	3	8	4	18	13	179	1	2	1	8	8	60.17	74.6	166.1	0.449127	21.24	11.08	2.95467	5.7	14.2	0.8	0	0	0	0	6
K011879602	2009	2	48	0	93	1	8	8	19	28	214				8	8	52.17	97.8	149.1	0.655936	30.26	11.71	2.68896	8.6	13.8	0.6	0	1	1	1	5
K011809602	2009	2	38	0	100	1	8	4	14	9	194	2	2	0	8	8	64.63	82.3	154.7	0.531997	19.72	9.3	2.2963	5.1	13.8	0.8	0	0	0	1	6
K011799603	2009	2	25	0	85	3	8	2	14	7	150	1	2	1	8	8	3.61	81.8	159.2	0.513819	25.53	5.95	1.24877	5.3	10.5	0.7	0	1	0	1	1
K011799602	2009	2	52	0	87	2	8	6	21	12	187	2	2	0	8	8	6.75	79	152.5	0.518033	29.18	4.72	1.01393	7.2	13	0.8	0	1	0	1	1
K011789602	2009	2	35	0	90	2	8	8	38	47	207	2	2	0	8	8	50	77.5	154.3	0.502268	23.29	14.85	3.3	5.3	14.3	0.8	0	0	0	0	5
K011779602	2009	2	51	0	104	5	8	8	17	10	169	2	2	0	8	8	28	77	151.7	0.507581	20.91	6.67	1.71279	6.2	12.6	0.6	0	0	0	0	4
K011769601	2009	2	38	0	88	4	1	1	14	8	149	2	2	0	8	8	17.07	71.4	164.6	0.433779	25.79	7.21	1.56662	4.4	13.2	0.7	3	1	0	0	2
K011739602	2009	2	31	0	94	1	1	8	23	25	172	1	2	1	8	8	6.25	75	156.1	0.480461	21.21	9.42	2.18637	5.9	12.5	0.6	3	0	0	0	1
K011629602	2009	2	46	0	96	4	8	1	17	12	220	2	2	0	8	8	7.83	65	156	0.416667	15.54	9.79	2.32059	5.1	12.9	0.6	0	0	0	0	1
K010589602	2009	2	44	0	106	4	8	4	16	15	225	2	2	0	8	8	78.73	81.5	159.7	0.510332	15.52	9.08	2.37649	5.8	14.2	0.6	0	0	0	1	6
K010009102	2009	2	35	0	99	2	8	4	18	10	181	2	2	0	8	8	4.71	64.8	156	0.415385	23	8.35	2.04111	4.4	11.3	0.8	0	0	0	0	1
K009869602	2009	2	47	0	94	5	8	2	18	9	210	2	2	0	8	8	17.21	82.5	166.2	0.49639	19.16	12.9	2.99407	4.4	13.7	0.8	0	0	0	0	2
K009859602	2009	2	30	0	86	1	8	4	16	11	162	2	2	0	8	8	35.57	73.4	163	0.450307	23.23	9.26	1.96632	6.4	12.6	0.7	0	0	0	0	4
K009819603	2009	2	27	0	75	2	8	6	17	11	149	2	2	0	8	8	13.69	77.2	152	0.507895	15.44	10.2	1.88889	8.9	12.7	0.6	0	0	0	0	2
K009769606	2009	2	20	0	78	4	8	6	19	11	165	2	2	0	8	8	96.42	66.4	157.3	0.422123	14.72	4.86	0.936	4.9	12.5	0.7	0	0	0	0	6
K009769603	2009	2	24	0	89	3	8	7	14	9	189	2	2	0	8	8	6.62	68.5	161.4	0.424411	21.7	7.15	1.57123	5.1	12.6	0.7	0	0	0	0	1
K009489602	2009	2	37	0	85	3	8	5	15	13	151	2	2	0	8	8	13.26	73.4	165.3	0.444041	25.65	12.54	2.63185	6	13.3	0.7	0	1	0	0	2
K008849502	2009	2	39	0	305	5	2	8	15	22	214	2	2	0	1	1	62.63	89.5	160.2	0.558677	21.38	11.74	8.84123	5.2	13.2	0.6	2	0	1	1	6
K008819603	2009	2	31	0	99	1	8	6	16	11	180	2	2	0	8	8	27.02	65.5	162.6	0.402829	22.21	10.24	2.50311	5.8	12.4	0.8	0	0	0	0	4
K008819502	2009	2	47	0	91	1	8	4	17	12	154	2	2	0	8	8	35.73	78	161	0.484472	25.26	6.35	1.42679	4.6	12.2	0.7	0	1	0	0	4
K008679602	2009	2	38	0	93	2	8	5	18	15	199	2	2	0	8	8	17.78	73.5	167.2	0.439593	20.69	7.59	1.74289	4.1	13.2	0.7	0	0	0	0	3
K008499602	2009	2	49	0	84	2	8	1	12	8	197	1	2	1	8	8	4.65	68.3	157.9	0.432552	27.94	7.33	1.5203	5.5	12	0.8	0	1	0	0	1
K007579601	2009	2	45	0	91	2	8	8	18	15	205	2	1	1	8	8	34.12	74.4	149	0.499329	26.2	5.48	1.23131	6	13.2	0.6	0	1	0	0	4
K007359602	2009	2	50	0	91	4	8	5	22	21	237	2	2	0	8	8	71.04	73.7	158.4	0.465278	24.6	6.72	1.50993	4.2	13.1	0.6	0	0	0	0	6
K006909602	2009	2	22	0	77	1	8	1	17	15	161	2	2	0	8	8	41.8	75.6	161.8	0.467244	19.76	8.85	1.68259	5.6	12.7	0.6	0	0	0	0	5
K006769602	2009	2	54	0	129	1	8	8	25	22	243	2	2	0	8	8	51.82	82.2	151.7	0.541859	20.71	18.37	5.85119	5.7	13.8	0.7	0	0	0	1	5
K006759602	2009	2	50	0	121	1	1	8	17	16	186	2	2	0	1	1	50.38	80	155.8	0.513479	24.29	11.12	3.32227	6	14	0.7	3	0	0	1	5
K006639603	2009	2	27	0	95	3	8	1	15	15	150	1	2	1	8	8	63.29	71.5	161.8	0.441904	17.92	8.6	2.01728	5.3	11.3	0.6	0	0	0	0	6
K005989602	2009	2	51	0	73	3	8	5	15	14	187				8	8	78.9	81	156.7	0.516911	21.06	13.4	2.41531	6.3	13.5	0.7	0	0	0	1	6
K005909602	2009	2	32	0	94	1	8	2	23	45	272	1	2	1	8	8	192.16	85.2	156.1	0.545804	28.36	6.56	1.52257	4.6	14.7	0.7	0	1	1	1	6
K005879602	2009	2	39	0	94	4	8	1	16	11	175	1	2	1	8	8	9.93	76.6	151.1	0.506949	23.38	9.95	2.30938	5	11.6	0.8	0	0	0	0	2
K005819602	2009	2	41	0	90	5	8	3	17	13	189	2	2	0	8	8	84.89	84.6	160.6	0.526775	25.16	9.38	2.08444	5.6	13.4	0.7	0	1	0	1	6
K005799601	2009	2	36	0	103	4	8	5	25	29	202				8	8	163.09	93.5	160.7	0.581829	25.91	11.53	2.93232	5.3	13	0.7	0	1	1	1	6
K005769601	2009	2	40	0	74	2	8	1	17	15	131	2	2	0	8	8	26.45	80	154.5	0.517799	30.35	9.57	1.74859	4.4	12.7	0.8	0	1	0	1	4
K005719602	2009	2	45	0	87	2	8	5	14	14	163	1	2	1	8	8	7.22	73.7	165.1	0.446396	24.83	7.58	1.6283	5.1	13.4	0.8	0	0	0	0	1
K005669602	2009	2	38	0	92	2	8	1	15	10	176	2	2	0	8	8	49.55	65.4	151.9	0.430546	16.52	9.89	2.24662	5.7	13	0.6	0	0	0	0	5
K005619602	2009	2	37	0	90	2	8	3	44	28	197	2	2	0	8	8	14.23	80.7	164	0.492073	18.38	10.09	2.24222	6.5	13.5	0.8	0	0	0	0	2
K005549602	2009	2	35	0	84	5	1	3	15	11	159	2	2	0	8	8	76.69	75.7	165.7	0.45685	25.44	7.01	1.45393	6	13.6	0.7	3	1	0	0	6
K005499602	2009	2	31	0	93	4	2	3	14	12	178	1	1	1	8	8	29.47	68	153.5	0.442997	23.78	10.39	2.38585	6.9	13.6	0.6	2	0	0	0	4
K005389602	2009	2	33	0	88	2	8	3	19	18	178	2	2	0	8	8	50.56	76.8	163.3	0.4703	26.32	6.63	1.44059	5.2	12.8	0.6	0	1	0	0	5
K004799604	2009	2	24	0	87	4	8	5	12	18	215	1	2	1	8	8	66.1	93.8	160.7	0.583696	25.05	15.42	3.31244	6.9	14.3	0.6	0	1	1	1	6
K004799602	2009	2	50	0	93	1	8	8	23	31	233	2	2	0	8	8	11.01	79.2	150.4	0.526596	21.46	8.45	1.94037	7.1	14.8	0.6	0	0	0	1	2
K004779602	2009	2	44	0	92	2	8	8	14	10	158	2	2	0	8	8	13.14	77	153.5	0.501629	28.45	9.3	2.11259	6	12.4	0.7	0	1	0	0	2
K004759603	2009	2	34	0	102	3	8	2	15	11	130	2	2	0	8	8	29.4	69.2	153.2	0.451697	17.8	7.4	1.8637	5.2	12.1	0.8	0	0	0	0	4
K004699602	2009	2	48	0	92	2	8	8	20	19	240	2	2	0	8	8	27.32	77	152.2	0.505913	26.98	8.87	2.01491	4.3	13.1	0.7	0	1	0	0	4
K003989602	2009	2	33	0	76	3	1	3	17	24	146	2	2	0	8	8	30.62	86.1	159.2	0.540829	21.94	8.72	1.63635	7.3	13.2	0.7	3	0	1	1	4
K003939603	2009	2	21	0	93	2	8	4	16	11	193	2	2	0	8	8	6.63	77.2	164.6	0.469016	16.82	18.04	4.14252	7.5	12.1	0.7	0	0	0	0	1
K003869602	2009	2	39	0	96	2	1	8	15	15	191	2	2	0	8	8	45.79	91.6	158.7	0.57719	21.92	15.03	3.56267	7.8	13.4	0.8	3	0	1	1	5
K003839604	2009	2	25	0	83	2	8	8	15	10	139	2	2	0	8	8	17.33	71.3	159.3	0.447583	32.09	13.2	2.70519	5.2	13.2	0.5	0	1	0	0	3
K003639602	2009	2	38	0	86	3	1	3	20	14	157	1	2	1	8	8	24.08	84.8	162.5	0.521846	19.99	15.99	3.39541	5.5	13.7	0.7	3	0	0	1	3
K003539602	2009	2	27	0	94	4	2	7	13	8	146	1	2	1	8	8	4.73	75.5	169.4	0.445691	16.89	12.5	2.90123	4.1	11.4	0.7	2	0	0	0	1
K003509601	2009	2	36	0	88	4	8	3	17	9	179	1	2	1	8	8	10.35	72.3	156.8	0.461097	25.87	7.14	1.55141	4.9	12.2	0.8	0	1	0	0	2
K003479602	2009	2	29	0	88	3	2	1	20	20	152	2	2	0	8	8	84.4	86.7	157.1	0.551878	15.74	11.23	2.4401	5.2	12.8	0.6	2	0	1	1	6
K003469603	2009	2	35	0	101	3	8	7	15	12	196	2	2	0	8	8	32.78	78.7	151.4	0.519815	21.74	16.78	4.18464	6.2	14.2	0.7	0	0	0	1	4
K003449602	2009	2	43	0	94	1	8	8	18	19	186	2	2	0	8	8	26.03	92.8	162.2	0.572133	22.58	13.81	3.20528	6.7	13.5	0.7	0	0	1	1	4
K003429602	2009	2	41	0	86	2	8	2	22	27	276	2	2	0	8	8	38.64	94.2	154.4	0.610104	26.49	13.06	2.77323	7.1	13.4	0.6	0	1	1	1	5
J904975902	2010	2	28	0	77	1	8	8	16	10	143	2	2	0	8	8	43.34	71.3	155.3	0.459111	20.36	7.15	1.35938	5.5	13.8	0.7	0	0	0	0	5
J904973702	2010	2	35	0	88	4	8	3	13	10	123	1	2	1	8	8	21.28	76.3	149.1	0.511737	25.73	11.92	2.59002	7.2	12.1	0.6	0	1	0	1	3
J902969902	2010	2	26	0	90	2	8	8	17	16	148	2	2	0	8	8	58.1	82.5	177.5	0.464789	24.79	8.18	1.81778	7.3	13.5	0.71	0	0	0	0	6
J901968802	2010	2	22	0	99	1	8	3	27	23	191	2	2	0	8	8	69.06	78.9	162.4	0.485837	23.96	12.88	3.14844	5.3	13.9	0.68	0	0	0	0	6
J103102802	2007	2	48	0	84	1	8	1	15	16	201	2	2	0	8	8	24.5	74.5	159	0.468553	22.67	10.6	2.19852	8.1	14	0.95	0	0	0	0	3
J102178904	2007	2	21	0	82	4	8	5	14	7	192	1	2	1	8	8	3.6	73.5	166.5	0.441441	23.95	13.6	2.75358	4.5	12	0.89	0	0	0	0	1
J102178903	2007	2	23	0	84	3	8	3	14	10	227	2	2	0	8	8	28	74.7	161.9	0.461396	25.94	13.2	2.73778	5.6	13.1	0.87	0	1	0	0	4
J102178902	2007	2	50	0	86	2	8	8	25	25	240	2	2	0	8	8	33	76.7	162.4	0.472291	23.81	5.9	1.25284	4.8	14.1	0.95	0	0	0	0	4
J102164702	2007	2	34	0	100	2	8	4	24	29	158	2	2	0	8	8	40.9	82.5	156.9	0.525813	24.13	21.6	5.33333	5.7	13.3	0.82	0	0	0	1	5
J102124502	2007	2	48	0	92	4	8	8	14	13	196	1	2	1	8	8	7.3	80.3	148.4	0.541105	25.07	11.6	2.63506	7.7	12.2	0.89	0	1	0	1	1
J102122502	2007	2	46	0	86	2	8	3	30	31	200	2	2	0	8	8	10.8	85	161.6	0.52599	29.52	16.8	3.56741	7.4	13.7	0.97	0	1	1	1	2
J101107501	2007	2	47	0	102	5	8	8	22	18	206	2	2	0	8	8	39.4	80.2	159.1	0.504085	23.27	6.4	1.61185	5.5	13	0.78	0	0	0	0	5
J101100802	2007	2	39	0	87	3	8	8	15	13	158	1	2	1	8	8	8.6	72	147.5	0.488136	20.5	6.2	1.33185	7.2	10.9	0.72	0	0	0	0	1
J033329805	2008	2	52	0	92	4	8	8	22	30	202	2	2	0	8	8	9.5	73.8	156.8	0.470663	24.04	4.8	1.09037	4.7	12.5	0.81	0	0	0	0	1
J033329703	2008	2	43	0	95	4	8	8	19	19	223	2	2	0	8	8	48.7	74.5	152.8	0.487565	22.49	6.3	1.47778	4.4	14.9	0.68	0	0	0	0	5
J032930302	2008	2	28	0	97	1	2	8	19	18	231	2	2	0	8	8	41.83	94	161.6	0.581683	30.17	11.8	2.82617	6.7	14.2	0.7	2	1	1	1	5
J032929802	2008	2	50	0	90	4	8	7	18	19	191	2	2	0	8	8	12.56	74.8	148	0.505405	26.11	7.6	1.68889	6.9	14	0.7	0	1	0	0	2
J032830102	2008	2	41	0	76	4	8	8	18	12	184	1	2	1	8	8	56.44	75.8	160.4	0.472569	23.24	5.6	1.05086	4.8	14.5	0.9	0	0	0	0	6
J032729802	2008	2	36	0	106	1	2	4	22	21	220	2	2	0	8	8	14.87	73.8	158.9	0.464443	20.79	9.8	2.56494	9.1	13.3	0.5	2	0	0	0	2
J032630202	2008	2	31	0	99	1	8	8	13	13	188	2	2	0	8	8	34.07	66.7	167.6	0.397971	20.97	6	1.46667	5.3	13.2	0.9	0	0	0	0	4
J032530102	2008	2	28	0	87	4	8	4	18	15	152	2	2	0	8	8	19.04	58.1	162	0.358642	16.69	7	1.5037	5.4	12.9	0.6	0	0	0	0	3
J032529902	2008	2	34	0	93	4	8	6	19	18	173	2	2	0	8	8	38.98	65.5	161	0.406832	19.21	10.4	2.38815	7.4	14.4	0.6	0	0	0	0	5
J032330202	2008	2	42	0	87	1	8	2	14	10	206	2	2	0	8	8	3.46	73	160.2	0.45568	23.61	9	1.93333	6.4	10.5	0.6	0	0	0	0	1
J032329802	2008	2	31	0	90	2	8	4	17	23	219	2	2	0	8	8	34.38	80.4	153	0.52549	25.16	11.1	2.46667	7.9	13.8	0.8	0	1	0	1	4
J032230301	2008	2	34	0	87	5	8	3	14	15	198	2	2	0	8	8	34.55	76.4	162.2	0.471023	24.02	14.5	3.11481	6.4	12.7	0.7	0	0	0	0	4
J032130302	2008	2	39	0	89	6	1	8	18	14	194				8	8	47.8	70.1	162.1	0.432449	21.54	7.7	1.6921	5.6	13.3	0.6	3	0	0	0	5
J032129702	2008	2	38	0	107	3	8	8	21	19	220	2	2	0	8	8	13.08	73	157.5	0.463492	22.78	11.4	3.01185	6.6	14.4	0.8	0	0	0	0	2
J031929802	2008	2	38	0	95	2	8	1	18	18	177	2	2	0	8	8	13.09	69.2	154.3	0.448477	21.29	6.6	1.54815	4.5	12.8	0.8	0	0	0	0	2
J031730103	2008	2	35	0	95	4	8	7	16	8	222	2	2	0	8	8	6.69	82.7	163	0.507362	24.69	18.2	4.26914	5.9	12	0.7	0	0	0	0	1
J031729702	2008	2	41	0	108	2	8	8	15	16	154	2	2	0	8	8	22.14	95.8	160	0.59875	32.11	14.9	3.97333	6.3	12.7	0.6	0	1	1	1	3
J031429703	2008	2	36	0	90	2	8	4	16	11	176	2	2	0	8	8	8.64	66.2	156.2	0.423816	21.68	8.6	1.91111	7.4	11.8	0.6	0	0	0	0	1
J031229902	2008	2	35	0	100	4	8	8	14	11	161	2	2	0	8	8	23.11	65.7	155.1	0.423598	20.37	10.7	2.64198	5.9	12.3	0.8	0	0	0	0	3
J030829703	2008	2	31	0	80	2	8	4	16	17	179	2	2	0	8	8	34.77	79.2	161.1	0.49162	25.35	15.6	3.08148	8.8	12.9	0.62	0	1	0	0	4
J030630104	2008	2	44	0	98	4	8	2	17	12	160				8	8	11.79	72.5	158.7	0.456837	22.83	11.6	2.80691	4.8	12.3	0.86	0	0	0	0	2
J030629903	2008	2	34	0	93	4	8	5	16	11	173	9	9		8	8	31.4	85.3	167	0.510778	23.74	9.3	2.13556	5	12.5	0.48	0	0	1	1	4
J030229902	2008	2	48	0	89	4	8	1	18	13	165	2	2	0	8	8	102.15	74	158.6	0.466583	21.94	11.2	2.46123	5.9	12.3	0.68	0	0	0	0	6
J029930002	2008	2	26	0	80	4	1	4	17	17	186	1	2	1	8	8	22.81	65.2	164.6	0.396112	19.75	12.2	2.40988	4.7	13.8	0.64	3	0	0	0	3
J029829902	2008	2	41	0	104	3	8	5	17	14	183	1	2	1	0	0	38.11	77.5	155.8	0.497433	23.4	6.6	1.69481	6.5	13.5	0.64	0	0	0	0	5
J029529702	2008	2	36	0	85	5	8	3	18	13	158	2	2	0	8	8	12.12	66.1	160.7	0.411325	18.39	6.5	1.3642	5	12.9	0.59	0	0	0	0	2
J029430202	2008	2	33	0	78	3	8	2	17	10	185	2	2	0	8	8	51.42	64.5	159.2	0.405151	19.57	4.4	0.847407	4.7	13.2	0.71	0	0	0	0	5
J029429902	2008	2	39	0	80	3	2	8	21	29	150	1	2	1	8	8	57.56	72.6	160.8	0.451493	22.04	10	1.97531	4.2	13.5	0.55	2	0	0	0	6
J028929804	2008	2	28	0	71	2	2	3	15	15	161	1	2	1	8	8	18.64	84.3	161.1	0.523277	27.01	23	4.0321	7.3	13.6	0.9	2	1	0	1	3
J028130104	2008	2	38	0	88	1	8	8	20	17	142	2	2	0	8	8	8.21	60.5	160.6	0.376712	16.9	6.4	1.39062	5.4	12.9	0.9	0	0	0	0	1
J028130002	2008	2	37	0	81	3	8	7	18	14	183	2	2	0	8	8	9.3	76.7	145.5	0.527148	26.83	11.2	2.24	5.2	13.1	0.8	0	1	0	1	1
J027479701	2008	2	20	0	82	4	8	8	16	9	128	2	2	0	8	8	35.79	66.5	155.9	0.426555	20.9	6.9	1.39704	5.6	13.1	0.7	0	0	0	0	4
J027439701	2008	2	21	0	92	5	8	2	15	9	175	2	2	0	8	8	8.17	70	163.9	0.42709	23.08	9.6	2.18074	4.7	13.3	0.7	0	0	0	0	1
J027320701	2008	2	21	0	86	2	8	7	20	15	143	2	2	0	8	8	114.62	63.5	167.6	0.378878	18.94	5.9	1.25284	4.7	12.1	0.7	0	0	0	0	6
J027310701	2008	2	22	0	83	4	1	8	12	11	165				8	8	46.19	62	154	0.402597	19.19	7.3	1.49605	7.1	12.9	0.7	3	0	0	0	5
J027279701	2008	2	20	0	81	3	8	5	15	9	187				8	8	25.56	64.5	154.9	0.416398	21.34	6.3	1.26	4.2	13.8	0.8	0	0	0	0	3
J027240701	2008	2	21	0	104	2	8	8	13	9	208				8	8	13.19	64.5	165.2	0.390436	19.16	11.7	3.00444	7.3	13.9	0.6	0	0	0	0	2
J027230701	2008	2	21	0	85	2	8	8	12	10	154				8	8	2.66	65.5	167.4	0.391278	18.59	8.4	1.76296	6.1	11.1	0.8	0	0	0	0	1
J027221701	2008	2	20	0	85	5	8	8	13	10	158	2	2	0	8	8	19.04	61.6	165.1	0.373107	18.16	8.5	1.78395	7.6	13	0.7	0	0	0	0	3
J027220701	2008	2	22	0	84	4	8	6	20	17	146	2	2	0	8	8	5.47	63.8	158.1	0.403542	19.32	9.9	2.05333	5.4	12	0.6	0	0	0	0	1
J027160702	2008	2	22	0	91	1	8	8	13	13	147	2	2	0	8	8	18.21	68	161.6	0.420792	25.04	19.7	4.42642	7.9	14.7	0.7	0	1	0	0	3
J027160701	2008	2	22	0	83	2	8	2	22	33	226				8	8	48.18	88.9	162.1	0.548427	30.45	8.3	1.70099	5.9	13.7	0.7	0	1	1	1	5
J027150701	2008	2	22	0	97	5	8	3	16	13	214	2	2	0	8	8	62.72	73.7	165	0.446667	22.63	11	2.63457	6.2	13	0.7	0	0	0	0	6
J027129704	2008	2	23	0	89	3	8	6	15	12	136	2	2	0	8	8	8.68	61	143.8	0.4242	20.7	9.2	2.02173	6.6	14.5	0.8	0	0	0	0	1
J027129702	2008	2	48	0	100	3	8	6	17	17	146	1	2	1	8	8	7.08	87.3	151.1	0.577763	28.08	8.9	2.19753	6.1	11.2	0.6	0	1	1	1	1
J009879602	2009	2	49	0	107	4	8	8	34	38	265				8	8	2.32	89.4	156.9	0.56979	25.75	13.1	3.46099	7.6	11.1	0.7	0	1	1	1	1
J009809602	2009	2	41	0	93	4	8	8	17	13	152	2	2	0	8	8	8.8	87.7	149.8	0.585447	21.51	13.84	3.17807	7.2	13.3	0.7	0	0	1	1	1
J009639603	2009	2	39	0	92	5	8	1	25	25	204	2	2	0	8	8	40.68	106.8	159.6	0.669173	29.55	10.41	2.36474	5.6	13.6	0.7	0	1	1	1	5
J009539602	2009	2	40	0	102	1	8	8	24	12	209	2	2	0	8	8	26.33	73.3	163.4	0.448592	25.76	8.44	2.12563	4.7	14.1	0.8	0	1	0	0	4
J009509602	2009	2	45	0	87	4	8	1	24	20	167	1	2	1	8	8	40.95	86	153.3	0.560992	23.36	11.13	2.39089	6.4	13.6	0.7	0	0	1	1	5
J009489601	2009	2	35	0	86	4	1	7	14	11	171	2	2	0	8	8	36.21	74.5	157.9	0.471818	20.48	17.04	3.61837	5.4	12.7	0.7	3	0	0	0	4
J009419601	2009	2	32	0	87	2	8	1	15	8	237	2	2	0	8	8	33.69	67.1	147.2	0.455842	19.9	8.82	1.89467	6.2	11.8	0.7	0	0	0	0	4
J009379602	2009	2	35	0	97	4	8	3	18	15	210	2	2	0	8	8	21.62	75	161.8	0.463535	24.16	9.2	2.20346	8.1	14.2	0.8	0	0	0	0	3
J008929602	2009	2	40	0	87	5	1	8	28	29	163	2	2	0	8	8	21.67	78	162.1	0.481184	25.05	8.56	1.83881	5.8	13.3	0.7	3	1	0	0	3
J008899602	2009	2	49	0	256	1	8	6	15	21	201	2	2	0	8	8	47.63	86.5	162.5	0.532308	20.55	7.97	5.03783	6.9	14.6	0.5	0	0	1	1	5
J008799602	2009	2	44	0	109	2	8	1	16	13	210	2	2	0	8	8	31.9	79	155.7	0.507386	25.29	9.98	2.68598	6.2	13.8	0.7	0	1	0	0	4
J008769602	2009	2	31	0	100	3	8	8	31	48	200	2	1	1	8	8	55.44	66.3	153	0.433333	21.59	12.02	2.9679	7.4	14.1	0.7	0	0	0	0	6
J008529602	2009	2	46	0	91	1	8	8	19	14	178	2	2	0	8	8	7.64	63.2	157.4	0.401525	23.92	10.93	2.45588	6	13.9	0.8	0	0	0	0	1
J008489604	2009	2	25	0	95	1	8	1	18	15	128	1	2	1	8	8	25.11	64.6	167.4	0.385902	16.75	7.46	1.74988	5.6	14.4	0.7	0	0	0	0	3
J008239605	2009	2	26	0	86	4	8	8	20	11	201	2	2	0	8	8	50.97	63.6	173.1	0.367418	19.22	6.82	1.4482	5.1	13.6	0.7	0	0	0	0	5
J008129602	2009	2	41	0	90	1	8	6	16	9	174	2	2	0	8	8	31.93	69	160.4	0.430175	17.36	6.68	1.48444	5.1	13.8	0.7	0	0	0	0	4
J008089602	2009	2	46	0	96	2	8	8	17	14	193	2	2	0	8	8	13.18	71.8	154.7	0.464124	15.93	15.88	3.76415	5.9	12.2	0.7	0	0	0	0	2
J007449602	2009	2	31	0	81	1	8		19	14	163	2	2	0	8	8	19.4	70	156.9	0.446144	21.03	9.16	1.832	6.9	13.7	0.7	0	0	0	0	3
J006919602	2009	2	53	0	101	2	8	7	21	19	227	1	2	1	8	8	21.78	87.2	157.6	0.553299	18.64	10.36	2.5836	4.4	14.6	0.8	0	0	1	1	3
J006679603	2009	2	43	0	87	4	8	6	13	12	192	2	2	0	8	8	41.53	78.6	159.2	0.493719	20.68	11.55	2.48111	6.2	13.2	0.7	0	0	0	0	5
J006509606	2009	2	33	0	73	1	8	1	19	14	133	1	2	1	8	8	54.53	74.5	161.9	0.460161	21.41	6.03	1.08689	4.6	14	0.6	0	0	0	0	6
J006509602	2009	2	51	0	86	1	8	5	16	12	188	2	2	0	8	8	25.62	82	154.1	0.532122	24.18	9.75	2.07037	4	12	0.7	0	0	0	1	3
J005909602	2009	2	43	0	91	4	8	3	18	11	171	1	2	1	8	8	7.45	65	137.8	0.471698	23.82	8.84	1.98627	6.3	12.9	0.6	0	0	0	0	1
J005709602	2009	2	31	0	83	1	8	6	17	12	203	2	2	0	8	8	8.27	64.1	154.2	0.415694	14.72	5.75	1.1784	5.2	13.2	0.6	0	0	0	0	1
J005529602	2009	2	26	0	83	5	1	4	26	44	219				8	8	15.77	78.2	162.7	0.480639	18.62	14.02	2.87323	6.4	14.2	0.6	3	0	0	0	2
J005479602	2009	2	33	0	92	3	8	4	13	7	180	2	2	0	8	8	22.22	61	151.4	0.402906	20.42	9.38	2.13077	4.1	12.8	0.6	0	0	0	0	3
J004979602	2009	2	50	0	88	4	8	4	23	22	161	2	2	0	8	8	25.08	84.3	148.2	0.568826	26.13	10.29	2.23585	4.9	11.8	0.7	0	1	0	1	3
J004879602	2009	2	54	0	97	1	8	8	22	17	163	2	2	0	8	8	32.98	88.2	156.9	0.562141	18.61	6.9	1.65259	4.5	13.5	0.7	0	0	1	1	4
J004779603	2009	2	40	0	87	3	8	4	16	11	196				8	8	15.72	69.5	151.3	0.459352	20.22	5.72	1.22874	5.6	12.9	0.6	0	0	0	0	2
J003949602	2009	2	33	0	80	1	8	6	15	12	144	2	2	0	8	8	27.58	73.5	163	0.45092	25.74	7.16	1.41432	4.8	12.2	0.6	0	1	0	0	4
J003939401	2009	2	40	0	90	4	8	8	24	21	168	2	2	0	8	8	30.56	74	153.2	0.483029	25.26	12.52	2.78222	4.8	14.3	0.7	0	1	0	0	4
J003929602	2009	2	43	0	93	5	8	8	17	13	155	2	2	0	8	8	6.47	88	161.8	0.543881	17.15	16.63	3.81874	6.8	11.8	0.7	0	0	1	1	1
J003899602	2009	2	52	0	85	4	8	8	18	16	118	2	2	0	8	8	28.26	72.3	157	0.46051	18.11	7.73	1.62235	5.3	12.5	0.7	0	0	0	0	4
J003889605	2009	2	21	0	83	4	8	4	17	9	177	2	2	0	8	8	22.49	57.7	151.4	0.38111	21.03	7.11	1.45711	6.2	12.7	0.6	0	0	0	0	3
J003889604	2009	2	23	0	90	2	8	6	21	21	171	2	2	0	8	8	32.93	63	152.7	0.412574	20.05	10.32	2.29333	4.7	13.3	0.6	0	0	0	0	4
J003889603	2009	2	26	0	97	4	8	7	12	9	164	2	2	0	8	8	41.96	64.2	160.7	0.399502	26.61	12.57	3.01059	7.3	14.3	0.6	0	1	0	0	5
J003879603	2009	2	24	0	91	2	8	6	20	18	124	2	2	0	8	8	32.55	69.2	165.3	0.418633	25.13	13.91	3.12546	6.7	14.4	0.8	0	1	0	0	4
J003869602	2009	2	50	0	87	1	8	4	26	19	241	2	2	0	8	8	73.71	69.8	147	0.47483	16.76	7.74	1.66267	6	13.7	0.8	0	0	0	0	6
J003869401	2009	2	51	0	90	5	8	7	18	11	217	1	2	1	8	8	59.45	72	148.3	0.485502	24.72	6.85	1.52222	5.7	12.4	0.7	0	0	0	0	6
J003849602	2009	2	48	0	94	4	8	1	27	20	244	2	2	0	8	8	5.29	79.5	150.1	0.529647	21.85	5.53	1.28351	6.2	11.6	0.6	0	0	0	1	1
J003819604	2009	2	31	0	87	3	8	8	16	12	245	2	2	0	8	8	160	72.5	161	0.450311	22.26	9.85	2.11593	6	13.4	0.7	0	0	0	0	6
J003799602	2009	2	34	0	131	4	2	4	23	40	184	2	1	1	8	8	13.51	81	151.6	0.534301	20.24	12.35	3.99469	7	13.2	0.7	2	0	0	1	2
I906975301	2010	2	39	0	140	2	8	5	19	22	214	2	2	0	8	8	27.05	82.4	165.2	0.498789	21.69	11.17	3.86123	6.3	13.6	0.7	0	0	0	0	4
I906973602	2010	2	50	0	87	1	8	2	15	9	240	2	2	0	8	8	5.79	82.1	155.9	0.52662	22.67	8.43	1.81089	4.6	11	0.6	0	0	0	1	1
I906972002	2010	2	30	0	95	4	8	3	18	13	215	2	2	0	8	8	13.06	85.6	160.8	0.532338	25.83	8.39	1.96802	4.6	11.7	0.6	0	1	1	1	2
I906967902	2010	2	36	0	94	4	8	4	16	11	154	1	2	1	8	8	19.92	78.2	162.1	0.482418	22.11	7.06	1.63862	4.6	12.5	0.9	0	0	0	0	3
I905977702	2010	2	43	0	89	4	8	8	20	13	152	2	2	0	8	8	17.63	78.9	161.9	0.487338	26.29	9.31	2.0459	5.3	13.2	0.6	0	1	0	0	3
I905970303	2010	2	41	0	90	4	8	4	22	40	207	2	2	0	8	8	44.13	86.9	155.6	0.558483	23.75	15.57	3.46	7.6	12.5	0.7	0	0	1	1	5
I901979702	2010	2	50	0	108	4	8	5	15	17	225	2	2	0	8	8	31.96	100.5	151.6	0.662929	34.85	13.88	3.70133	8.6	15.3	0.62	0	1	1	1	4
I901978102	2010	2	44	0	86	4	8	1	21	31	226	2	2	0	8	8	9.25	87.8	156.7	0.560306	29	15.86	3.3678	8.7	13.6	0.67	0	1	1	1	1
I103192203	2007	2	50	0	91	4	8	8	31	20	147	2	2	0	8	8	14.6	66.1	153.2	0.431462	20.75	10.9	2.44914	4.1	12.3	0.85	0	0	0	0	2
I103160002	2007	2	32	0	119	4	1	1	26	32	160	1	2	1	8	8	21.1	63.1	156.1	0.404228	17.15	18.6	5.46519	7.7	12.6	0.77	3	0	0	0	3
I103115902	2007	2	51	0	100	2	8	8	32	25	197	2	2	0	8	8	43.5	84.6	152.6	0.554391	26.37	7.5	1.85185	4.9	14.3	0.93	0	1	0	1	5
I103107902	2007	2	39	0	95	1	8	4	17	11	183	1	2	1	8	8	15.2	72	161	0.447205	21.68	12	2.81481	4.3	13	0.85	0	0	0	0	2
I103104702	2007	2	39	0	92	2	8	8	23	26	147	2	2	0	8	8	7.8	92.1	158.3	0.581807	27.38	10.5	2.38519	5.6	13.3	0.78	0	1	1	1	1
I103102204	2007	2	25	0	95	3	8	4	21	13	202	2	2	0	8	8	28.2	56.5	156	0.362179	16.19	7.9	1.85309	5.5	13	0.77	0	0	0	0	4
I102223602	2007	2	43	0	98	1	8	1	16	8	156	2	2	0	8	8	7	66	155.4	0.42471	17.6	7.6	1.83901	4.4	10.7	0.81	0	0	0	0	1
I102121102	2007	2	38	0	92	1	8	1	18	14	156	1	2	1	8	8	33.2	73.4	153.6	0.477865	22.17	11.4	2.58963	7.3	12.9	0.87	0	0	0	0	4
I102107503	2007	2	45	0	125	3	8	8	15	10	247	2	2	0	8	8	7.8	88.1	153.1	0.575441	26.92	12.4	3.82716	9	12.1	0.83	0	1	1	1	1
I102104503	2007	2	39	0	94	3	8	4	16	30	196	2	2	0	8	8	27.1	77.2	163.7	0.471594	19.44	7.6	1.76395	5.7	14.1	0.94	0	0	0	0	4
I102103902	2007	2	46	0	96	3	8	3	23	19	193	2	2	0	8	8	21.2	77.2	150.6	0.512616	25.4	17.2	4.07704	5.8	14.4	0.8	0	1	0	1	3
I102102802	2007	2	44	0	88	1	8	5	25	30	154	2	2	0	8	8	41.3	87.3	162.3	0.537893	26.31	10.8	2.34667	5.8	12	0.83	0	1	1	1	5
I102102702	2007	2	40	0	95	3	8	4	37	51	194	1	2	1	8	8	65.2	101.1	159.9	0.63227	32.42	7.5	1.75926	6.3	13.7	0.78	0	1	1	1	6
I101367901	2007	2	28	0	79	3	8	3	15	17	161	2	2	0	8	8	49.5	89.9	166.1	0.54124	25.92	8.5	1.65802	5.1	13.4	0.91	0	1	1	1	5
I101185802	2007	2	29	0	75	3	8	8	20	12	145	2	2	0	8	8	3.2	72.6	154.6	0.469599	18.07	7.8	1.44444	4.9	10.6	0.74	0	0	0	0	1
I101160002	2007	2	44	0	82	4	8	6	26	21	174	2	2	0	8	8	10.3	86.7	161.4	0.537175	24.91	7.4	1.49827	5	12.5	0.95	0	0	1	1	2
I101149902	2007	2	41	0	85	4	8	8	23	20	186	2	2	0	8	8	35	81.2	158.2	0.513274	23.49	10.1	2.11975	6.1	12.5	0.88	0	0	0	1	4
I101135704	2007	2	21	0	84	4	8	8	39	20	179	2	2	0	8	8	8.9	68.6	153.7	0.446324	18.41	8	1.65926	5.9	12.5	0.77	0	0	0	0	1
I101115902	2007	2	44	0	71	5	8	6	22	16	132	1	2	1	8	8	25.9	80.2	165.1	0.485766	24.95	5.4	0.946667	6.9	13.1	0.88	0	0	0	0	4
I101104904	2007	2	22	0	83	2	8	6	17	13	168	2	2	0	8	8	68.5	83.1	163.6	0.507946	24.4	5.3	1.08617	5.5	12.2	0.73	0	0	0	0	6
I101102202	2007	2	35	0	82	5	8	6	23	18	126	2	2	0	8	8	32.4	83.7	161.2	0.519231	23.59	7.5	1.51852	4.5	12.2	0.84	0	0	0	1	4
I033430202	2008	2	50	0	105	1	8	8	41	45	227	2	2	0	8	8	62.1	80.3	146.4	0.548497	26.64	10.1	2.61852	7.9	14.2	0.7	0	1	0	1	6
I033329903	2008	2	37	0	95	1	8	2	12	9	166	2	2	0	8	8	6.75	60.4	158.9	0.380113	17.27	5	1.17284	5.4	11.7	0.7	0	0	0	0	1
I033229703	2008	2	43	0	102	1	8	5	22	27	183	2	2	0	8	8	6.18	78.2	154.5	0.506149	24.26	15.6	3.92889	5.7	12.8	0.6	0	0	0	0	1
I032830001	2008	2	25	0	81	2	8	2	18	12	158	2	2	0	8	8	20.12	82.3	162.9	0.505218	26.79	8.6	1.72	4.7	12.8	0.7	0	1	0	0	3
I032630101	2008	2	24	0	81	2	1	5	13	8	212	1	2	1	8	8	33.58	66.2	162.7	0.406884	18.47	10.9	2.18	4.5	13.7	0.9	3	0	0	0	4
I032430002	2008	2	44	0	92	5	1	2	20	14	172	2	2	0	8	8	40.03	82.1	158.8	0.517003	24.27	11.2	2.5442	6.8	13	0.6	3	0	0	1	5
I032330301	2008	2	25	0	89	5	8	4	17	10	182	2	2	0	8	8	18.66	80	165.9	0.482218	23.25	10.7	2.35136	5.7	14.4	0.7	0	0	0	0	3
I032129803	2008	2	25	0	96	2	8	2	16	8	154	2	2	0	8	8	20.74	69.3	159.5	0.434483	18.67	13.8	3.27111	5.7	13.9	0.7	0	0	0	0	3
I031929802	2008	2	42	0	84	3	8	8	24	20	174	1	2	1	8	8	20.59	67.2	162.5	0.413538	19.16	8.6	1.7837	5.2	14	0.66	0	0	0	0	3
I031829902	2008	2	35	0	86	3	8	8	13	13	140				8	8	13.42	74.9	163.3	0.458665	22.72	8.8	1.86864	7.2	11.6	0.6	0	0	0	0	2
I031630302	2008	2	41	0	94	1	8	8	19	13	177	2	2	0	8	8	6.15	70.9	151.9	0.466754	20.41	11.1	2.5763	6.5	11.4	0.66	0	0	0	0	1
I031630202	2008	2	36	0	91	5	2	4	28	15	185				8	8	6.05	77.3	156.2	0.494878	22.34	7.6	1.70765	6	11.7	0.74	2	0	0	0	1
I031430002	2008	2	36	0	93	4	8	7	16	11	179	1	2	1	8	8	8.1	73.2	166.2	0.440433	20.38	8.4	1.92889	5.7	10.9	0.83	0	0	0	0	1
I031329802	2008	2	37	0	94	1	8	6	18	14	173				8	8	17.47	86.2	158.1	0.545225	27.8	11.4	2.64593	7.8	12.5	0.82	0	1	1	1	3
I031229902	2008	2	33	0	87	1	8	2	15	11	171	2	2	0	8	8	23.72	83.3	152.1	0.547666	25.5	12.8	2.74963	6.3	13.9	0.64	0	1	0	1	3
I031229701	2008	2	47	0	104	4	8	4	42	49	216	2	2	0	8	8	14.97	83.2	157.2	0.529262	25.09	10.8	2.77333	5.1	13.5	0.6	0	1	0	1	2
I031130102	2008	2	32	0	90	4	8	1	14	10	169	2	2	0	8	8	12.21	69.3	147.1	0.471108	18.25	10.3	2.28889	4.8	13	0.53	0	0	0	0	2
I031030302	2008	2	42	0	80	3	8	4	16	8	177	2	2	0	8	8	11.6	64.5	153.5	0.420195	18.16	9.7	1.91605	4.2	12.1	0.65	0	0	0	0	2
I031030202	2008	2	41	0	93	2	8	8	15	9	138	2	2	0	8	8	2.44	80.3	160.5	0.500312	23.06	8.6	1.97481	5.7	10.8	0.6	0	0	0	0	1
I031029802	2008	2	36	0	97	4	8	5	14	9	191	2	2	0	8	8	54.87	75.3	154.7	0.486749	24.03	14.7	3.52074	5.2	13.1	0.67	0	0	0	0	6
I030929901	2008	2	46	0	97	1	8	6	16	14	217	1	2	1	8	8	14.74	70.3	148.5	0.473401	22.54	5.2	1.24543	4.7	13.2	0.63	0	0	0	0	2
I030829702	2008	2	40	0	97	3	2	1	25	33	174	2	2	0	8	8	5.48	76.4	146.3	0.522215	24.53	8.7	2.0837	7.6	11.1	0.59	2	0	0	1	1
I030030001	2008	2	44	0	87	5	1	3	29	20	180				8	8	27.87	69.1	155	0.445806	20.27	7	1.5037	6.4	12.6	0.65	3	0	0	0	4
I028259801	2008	2	23	0	81	4	8	6	19	11	165	2	2	0	8	8	10.41	64.2	152.2	0.421813	17.7	5.4	1.08	4.8	12.1	0.8	0	0	0	0	2
I027829803	2008	2	29	0	89	4	1	1	14	8	182	2	2	0	8	8	20.3	84.2	155.7	0.540784	24.63	15.3	3.36222	8	12.5	0.77	3	0	0	1	3
I027730202	2008	2	42	0	98	2	8	1	22	19	164	2	2	0	8	8	36.7	78.2	155.8	0.501926	22.29	13.9	3.36346	6.1	13.9	0.7	0	0	0	0	5
I027729701	2008	2	29	0	89	4	2	3	21	15	165	2	2	0	8	8	63.9	92.2	156.8	0.58801	24.93	14.3	3.14247	5.3	13.9	0.68	2	0	1	1	6
I027530204	2008	2	24	0	398	4	2	5	22	19	159	2	2	0	1	1	55.3	72.2	150.3	0.480373	19.92	3.8	3.73432	7.3	13	0.7	2	0	0	0	6
I027429702	2008	2	26	0	89	4	8	4	27	54	194	2	2	0	8	8	79.6	98.2	158.3	0.620341	34.68	33.8	7.42765	7.9	14.9	0.7	0	1	1	1	6
I027230102	2008	2	38	0	92	6	1	8	18	13	175	1	2	1	8	8	23.3	91.3	164.4	0.555353	27.86	6.7	1.52198	6.6	13.2	0.79	3	1	1	1	3
I027130205	2008	2	21	0	81	3	8	3	15	8	172	1	2	1	8	8	14	80.1	158.3	0.506001	21.71	9.2	1.84	5.4	13.6	0.81	0	0	0	0	2
I027129702	2008	2	30	0	87	4	8	3	19	12	131	2	2	0	8	8	9.3	89.9	159.5	0.563636	23.27	1	0.214815	5.9	11.7	0.65	0	0	1	1	1
I027030001	2008	2	39	0	95	3	8	8	18	11	184	2	2	0	8	8	2.1	71.3	152.2	0.468463	21.24	7.2	1.68889	4.8	10.5	0.85	0	0	0	0	1
I009959601	2009	2	44	0	98	5	8	6	21	17	238	2	2	0	8	8	51.64	88.2	156.5	0.563578	27.85	10.96	2.65205	6.4	12.6	0.6	0	1	1	1	5
I009819602	2009	2	44	0	84	3	8	1	15	10	166	2	2	0	8	8	23.82	76.5	160.5	0.476636	24.89	8.96	1.85837	7.4	13.6	0.7	0	0	0	0	3
I009729604	2009	2	21	0	86	5	1	3	21	15	140	2	2	0	8	8	2.35	72.3	162.7	0.444376	17.7	6.32	1.34202	7.9	11.5	0.8	3	0	0	0	1
I009729602	2009	2	46	0	77	1	8	1	17	11	169	2	2	0	8	8	6.38	72.6	151	0.480795	17.37	5.83	1.10842	6	13.1	0.6	0	0	0	0	1
I009679607	2009	2	23	0	92	5	8	6	13	9	151	1	2	1	8	8	41.56	70.5	168.2	0.419144	23.38	8.74	1.98538	5.9	13.3	0.6	0	0	0	0	5
I009679606	2009	2	47	0	101	3	8	4	15	12	209	2	2	0	8	8	40.88	69.2	158.9	0.435494	25.57	4.21	1.0499	4.8	12.1	0.6	0	1	0	0	5
I009679602	2009	2	42	0	102	5	8	6	19	27	218	2	2	0	8	8	14.49	76.2	162.9	0.467772	24.1	12.13	3.05496	6.7	13.2	0.7	0	0	0	0	2
I009629602	2009	2	43	0	100	1	8	4	15	11	156	2	2	0	8	8	5.23	70.4	142.3	0.494729	28.54	7.22	1.78272	6.7	10.8	0.5	0	1	0	0	1
I009559601	2009	2	40	0	97	6	8	3	16	15	145	1	2	1	8	8	94.73	80.4	164.7	0.48816	26.07	9.3	2.22741	6.2	12.8	0.7	0	1	0	0	6
I009339601	2009	2	47	0	93	4	8	7	18	12	189	1	2	1	8	8	3.11	83.2	155	0.536774	20.92	8.99	2.06437	5	10.5	0.7	0	0	0	1	1
I008979602	2009	2	29	0	74	1	8	1	19	11	156				8	8	21.34	72.2	159	0.454088	21.64	11.11	2.02998	4.4	12.7	0.6	0	0	0	0	3
I008969602	2009	2	30	0	82	4	2	4	14	7	137	1	1	1	8	8	47.68	84.1	164.1	0.512492	18.75	8.69	1.75946	5.9	11.6	0.6	2	0	0	1	5
I008939602	2009	2	29	0	91	4	2	8	18	24	212	2	2	0	8	8	20.45	113.2	162.2	0.697904	23.17	20.01	4.49607	8.5	13.8	0.7	2	0	1	1	3
I008899602	2009	2	29	0	85	1	8	4	17	10	178	2	2	0	8	8	47.08	71.3	154.9	0.460297	22.76	8.84	1.85531	5.3	12.2	0.6	0	0	0	0	5
I008889602	2009	2	27	0	86	1	8	2	19	15	147	2	2	0	8	8	41.38	62.2	165.4	0.376058	21.84	15.93	3.38267	5.9	13	0.7	0	0	0	0	5
I008739602	2009	2	30	0	90	2	8	8	16	11	123	2	2	0	8	8	51.34	65	167.8	0.387366	21.5	9.74	2.16444	4.2	13.5	0.9	0	0	0	0	5
I008709602	2009	2	31	0	94	2	8	5	19	12	160	2	2	0	8	8	37.85	76.7	159.9	0.479675	27.71	15.57	3.61378	5.6	13.1	0.6	0	1	0	0	5
I008609602	2009	2	31	0	94	1	8	7	14	8	198	2	2	0	8	8	8.55	79.3	161	0.492547	20.72	15.45	3.58593	7.5	13.2	0.7	0	0	0	0	1
I008579602	2009	2	41	0	91	2	8	4	20	15	157	2	2	0	8	8	10.7	80.6	147.2	0.547554	22.46	12.4	2.78617	5.9	11.6	0.6	0	0	0	1	2
I008519602	2009	2	43	0	89	5	8	4	21	16	199	2	2	0	8	8	90.04	82.7	161.3	0.512709	23.69	6.49	1.4262	5.6	12.2	0.8	0	0	0	1	6
I008459602	2009	2	40	0	201	3	8	4	27	28	207	1	2	1	8	8	147.92	86.1	155.2	0.554768	21.4	9.02	4.47659	8.6	12.8	0.5	0	0	1	1	6
I008319602	2009	2	38	0	114	2	8	1	18	20	196	2	2	0	8	8	44.46	100	160.2	0.62422	25.94	27.24	7.66756	7.3	14.3	0.8	0	1	1	1	5
I007929602	2009	2	40	0	90	4	8	1	16	16	177	2	2	0	8	8	42.9	111.6	167.4	0.666667	20.61	20.85	4.63333	4.8	13.7	0.7	0	0	1	1	5
I007889601	2009	2	38	0	90	5	8	2	24	23	159	2	2	0	8	8	14.23	84.1	162.5	0.517538	24.57	6.48	1.44	4.5	12.5	0.7	0	0	0	1	2
I007789602	2009	2	36	0	81	2	8	7	18	16	136	1	2	1	8	8	14.05	73.4	157.4	0.466328	24.22	5.93	1.186			0.6	0	0	0	0	2
I007769602	2009	2	38	0	87	4	8	2	19	11	200	2	2	0	8	8	12.73	73.2	159.5	0.458934	12.77	7.46	1.60252	5	13.4	0.9	0	0	0	0	2
I007739602	2009	2	51	0	105	1	8	4	32	31	208	2	2	0	1	1	30.26	81.8	159.5	0.512853	19.32	8.91	2.31	5.1	14.1	0.7	0	0	0	1	4
I007709602	2009	2	37	0	86	1	8	4	15	9	207	2	2	0	8	8	18.27	79	150.2	0.525965	22.03	7.45	1.58198	6.2	12.9	0.6	0	0	0	1	3
I007659604	2009	2	20	0	79	4	8	4	16	11	138	2	2	0	8	8	18.03	67.3	166.7	0.403719	30.44	9.89	1.92916	4.2	12.8	0.8	0	1	0	0	3
I007499602	2009	2	47	0	87	2	8	8	28	30	211	2	2	0	8	8	7.17	84.2	157.8	0.533587	27.89	15.06	3.23511	4.6	12.5	0.8	0	1	0	1	1
I007379602	2009	2	33	0	80	1	8	4	13	6	171	2	2	0	8	8	3.99	66.5	155.2	0.428479	25.58	6.58	1.29975	4.4	10.9	0.7	0	1	0	0	1
I007369601	2009	2	53	0	104	4	8	2	17	11	198	2	2	0	8	8	51.83	82.8	156.4	0.529412	15.32	7.93	2.03635	7.6	13	0.7	0	0	0	1	5
I007329602	2009	2	45	0	91	2	8	6	19	13	223	2	2	0	8	8	10	72.2	167.8	0.430274	24	6.16	1.3841	4.1	12.9	0.8	0	0	0	0	2
I007269602	2009	2	42	0	94	2	8	1	19	14	186	1	2	1	8	8	39.08	74.2	155.7	0.476557	20.99	10.56	2.45096	6.1	12.7	0.7	0	0	0	0	5
I006429602	2009	2	37	0	96	1	8	5	18	10	169	2	2	0	8	8	4.68	79.5	149.8	0.530708	22.87	14.63	3.46785	5.3	10.5	0.7	0	0	0	1	1
I005979602	2009	2	37	0	82	4	8	8	15	18	337				8	8	76.16	86.3	167.4	0.515532	24.24	12.32	2.49442	6.3	12.3	0.7	0	0	1	1	6
I005959402	2009	2	28	0	88	1	8	8	13	12	166	2	2	0	8	8	24.17	68.3	159.8	0.427409	25.26	6.36	1.38193	5.2	13.2	0.8	0	1	0	0	3
I005959401	2009	2	27	0	88	2	8	4	15	13	106	2	2	0	8	8	12.29	73.4	156.7	0.468411	25.24	8.99	1.95338	7.8	13.6	0.9	0	1	0	0	2
I005949301	2009	2	23	0	88	5	8	7	22	15	190	2	2	0	8	8	48.98	68.6	156.4	0.438619	27.09	11.4	2.47704	8.2	13.4	0.6	0	1	0	0	5
I005948301	2009	2	28	0	83	1	8	5	14	10	126	2	2	0	8	8	16.72	74.4	168.7	0.44102	24.84	10.97	2.24817	5.8	11.4	0.9	0	0	0	0	2
I005939201	2009	2	20	0	87	4	8	7	18	9	178	2	2	0	8	8	5.31	73.5	160.4	0.458229	26.19	11.13	2.39089	6.4	12.3	0.7	0	1	0	0	1
I004899602	2009	2	36	0	92	4	8	3	16	15	190	1	2	1	8	8	18.45	77.2	151.9	0.508229	24.12	6.72	1.52652	4.8	13	0.6	0	0	0	0	3
I004899301	2009	2	46	0	95	5	8	1	15	16	176	2	2	0	8	8	31.23	81.4	158.4	0.513889	20.86	7.08	1.66074	4.5	11.8	0.7	0	0	0	1	4
I004849602	2009	2	46	0	123	5	8	5	15	13	186	2	1	1	8	8	81.18	83.6	155.4	0.537967	21.04	7.57	2.29904	5.2	12.6	0.7	0	0	0	1	6
I003839604	2009	2	22	0	91	2	8	5	34	68	146				8	8	80.58	94.3	160.3	0.588272	22.67	19.22	4.31857	8.2	13.3	0.7	0	0	1	1	6
I003739602	2009	2	52	0	90	3	8	8	16	9	203	1	2	1	8	8	23.11	85.4	147.8	0.577808	22.6	8.15	1.81111	5.4	14.5	0.5	0	0	1	1	3
I003699602	2009	2	43	0	81	4	8	1	18	20	151	1	2	1	8	8	32.73	80.2	156.2	0.513444	17.07	11.09	2.218	4.7	13.2	0.7	0	0	0	1	4
I003629601	2009	2	49	0	80	1	8	1	16	11	179	2	2	0	8	8	20.05	80.2	157.8	0.508238	17.15	8.74	1.72642	7	12.1	0.7	0	0	0	0	3
H942979503	2010	2	23	0	86	4	8	7	13	10	181	2	2	0	8	8	60.99	61.3	169.5	0.361652	17.89	4.72	1.00227	6.9	12.9	0.6	0	0	0	0	6
H942974901	2010	2	32	0	83	4	8	2	12	7	159	1	2	1	8	8	6.19	67.2	162.8	0.412776	18.49	14.9	3.05358	4.4	10.1	0.5	0	0	0	0	1
H942972403	2010	2	23	0	84	1	8	6	15	9	168	2	2	0	8	8	11.94	70.2	166.8	0.420863	18.08	10.52	2.18193	5.5	13	0.8	0	0	0	0	2
H942972402	2010	2	48	0	84	1	2	6	17	11	192	1	2	1	8	8	40.51	69.8	152.8	0.456806	20.64	7.57	1.57007	4.9	13.1	0.8	2	0	0	0	5
H942971401	2010	2	35	0	95	5	3	8	18	17	186	2	2	0	8	8	66.35	70.2	160.9	0.436296	20.12	8.36	1.96099	4.8	13.3	0.7	1	0	0	0	6
H942970402	2010	2	23	0	84	4	2	8	16	10	168	2	2	0	8	8	104.73	68.3	168.5	0.405341	18.35	7.72	1.60119	6.3	12.1	0.7	2	0	0	0	6
H942968903	2010	2	27	0	82	4	8	2	21	15	155	2	2	0	8	8	8.7	64.5	154	0.418831	19.35	13.07	2.64627	7.6	12.8	0.7	0	0	0	0	1
H941975902	2010	2	48	0	92	1	8	6	21	17	174	1	2	1	8	8	87.98	85.1	168.5	0.505045	24.65	9.25	2.10123	4.8	12.5	0.8	0	0	1	0	6
H940970102	2010	2	54	0	93	1	8	4	22	12	274	2	2	0	8	8	23.48	79.1	154.6	0.511643	23.89	7.95	1.82556	5	12.6	0.7	0	0	0	1	3
H939973602	2010	2	38	0	88	1	8	2	22	16	138	2	2	0	8	8	8.86	65	162.1	0.400987	20.51	9.54	2.07289	4.5	12	0.7	0	0	0	0	1
H939968901	2010	2	41	0	83	3	3	4	17	11	171	2	2	0	8	8	26.04	60.6	158.6	0.382093	18.17	7.41	1.51859	4.7	13.4	0.6	1	0	0	0	4
H938970402	2010	2	28	0	90	2	3	1	32	57	199	2	2	0	8	8	30.01	69.1	160.5	0.43053	18.13	8.55	1.9	6.5	14.4	0.5	1	0	0	0	4
H938965902	2010	2	38	0	92	4	8	1	12	15	151	1	2	1	8	8	18.32	69.5	155.1	0.448098	20.99	13.73	3.11891	6	14.4	0.6	0	0	0	0	3
H936973902	2010	2	48	0	109	2	8	1	14	14	274	2	2	0	8	8	98.19	83.4	155.6	0.53599	25.4	16.53	4.44881	6.8	13.2	0.7	0	1	0	1	6
H936973302	2010	2	40	0	89	5	1	1	17	14	150	2	2	0	8	8	3.67	74	160.9	0.459913	21.52	11.67	2.56452	7.4	13.1	0.7	3	0	0	0	1
H936966102	2010	2	44	0	132	1	8	8	18	22	209	2	2	0	8	8	48.62	91.2	157.5	0.579048	31.2	21.22	6.91615	6.3	13.6	0.6	0	1	1	1	5
H935974502	2010	2	36	0	93	4	8	5	13	11	158	2	2	0	8	8	25.25	82.2	154.9	0.530665	24.42	12.98	2.98059	6.4	12.9	0.6	0	0	0	1	3
H935973102	2010	2	31	0	90	2	8	3	16	12	142	2	2	0	8	8	61.25	74.2	164.5	0.451064	21.47	7.47	1.66	5.8	12.1	0.7	0	0	0	0	6
H935969802	2010	2	49	0	89	1	8	1	18	17	197	2	2	0	8	8	28.99	74	168.2	0.439952	21.56	7.04	1.54706	6	13.9	0.6	0	0	0	0	4
H935968702	2010	2	38	0	85	4	8	7	21	14	211	1	2	1	8	8	80.16	68.4	155.8	0.439024	20.31	5.13	1.07667	4.7	14	0.7	0	0	0	0	6
H935968201	2010	2	42	0	78	2	8	1	17	15	158	2	2	0	8	8	16.69	82.2	161.4	0.509294	24.95	7.29	1.404	4.7	12.1	0.8	0	0	0	0	2
H935967803	2010	2	25	0	85	4	8	8	14	10	154	2	2	0	8	8	5.71	67.1	166.7	0.402519	17.42	8.74	1.83432	8.9	12	0.6	0	0	0	0	1
H934977502	2010	2	39	0	83	2	2	2	31	36	152	2	2	0	8	8	63.03	70.9	160.8	0.44092	20.85	8.25	1.69074	4.2	12	0.9	2	0	0	0	6
H933978803	2010	2	29	0	83	1	8	3	16	15	185	2	2	0	8	8	10.8	68.2	160.8	0.424129	19.34	9.43	1.93257	6.5	14.5	0.7	0	0	0	0	2
H933978102	2010	2	41	0	91	2	8	6	13	10	175	2	2	0	8	8	30.92	73	164.7	0.44323	18.4	4.72	1.06054	4.2	13.1	0.7	0	0	0	0	4
H933975002	2010	2	40	0	85	2	8	3	14	12	175	2	2	0	8	8	16.39	69.3	157.4	0.44028	19.46	5.38	1.12914	7.7	13.4	0.8	0	0	0	0	2
H933972504	2010	2	22	0	80	2	8	4	17	16	149	2	2	0	8	8	9.89	62.1	161.9	0.38357	17.32	4.17	0.823704	7.8	12.3	0.5	0	0	0	0	2
H933971802	2010	2	36	0	81	2	8	3	14	12	188	2	2	0	8	8	32.85	74.9	160.2	0.467541	22.05	7.33	1.466	6.4	12.5	0.7	0	0	0	0	4
H933971502	2010	2	45	0	86	4	8	2	20	12	196	2	2	0	8	8	33.14	65.2	156.4	0.41688	18.4	5.86	1.24435	5.4	13.5	0.8	0	0	0	0	4
H933970804	2010	2	28	0	79	2	8	3	20	9	160	2	1	1	8	8	9.39	75.7	172	0.440116	20.42	10.36	2.02084			0.6	0	0	0	0	1
H933969802	2010	2	50	0	88	3	8	6	17	13	172	2	2	0	8	8	24.2	67.3	158.5	0.424606	21.3	4.54	0.986469	4.6	12.4	0.6	0	0	0	0	3
H932972102	2010	2	37	0	87	5	8	6	22	17	200	2	2	0	8	8	33.88	81.4	156.9	0.518802	24.54	25.97	5.57874	5.4	14	0.7	0	0	0	1	4
H932971802	2010	2	54	0	84	1	8	8	25	16	172	1	2	1	8	8	11.36	78.2	162.6	0.480935	24.02	5.67	1.176	4.4	12.7	0.7	0	0	0	0	2
H931976802	2010	2	39	0	79	1	8	5	19	9	139	2	2	0	8	8	15.08	77.2	157.6	0.489848	18.8	4.81	0.938247	6.3	13	0.6	0	0	0	0	2
H931975903	2010	2	25	0	87	3	8	6	12	13	160	2	2	0	8	8	17.04	74.2	162.3	0.457178	21.6	10.51	2.2577	7.7	13.3	0.5	0	0	0	0	2
H931974702	2010	2	49	0	87	1	8	2	12	14	294	1	2	1	8	8	14.52	89.4	166.5	0.536937	30.12	14.01	3.00956	5	13.3	0.8	0	1	1	1	2
H931970202	2010	2	36	0	92	5	1	1	18	10	160	2	2	0	8	8	7.09	69.2	163.7	0.422724	19.55	14.99	3.40514	4.3	11.9	0.6	3	0	0	0	1
H928977902	2010	2	41	0	111	5	8	8	16	14	177	2	2	0	8	8	18.24	82.1	156.8	0.523597	24.57	11.15	3.05593	6.5	13.9	0.8	0	0	0	1	3
H928968701	2010	2	52	0	92	2	8	3	38	44	237	2	2	0	8	8	4.77	89.7	146.7	0.611452	27.97	14.36	3.26202	5.5	12.6	0.8	0	1	1	1	1
H927961601	2010	2	20	0	87	4	3	5	18	6	164	2	2	0	8	8	37.52	65.2	161.5	0.403715	19.86	5.82	1.25022	5.2	12.4	0.6	1	0	0	0	5
H925976202	2010	2	38	0	96	4	8	3	12	7	161	2	2	0	8	8	43.19	59.5	158.5	0.375394	17.63	9.77	2.31585	4.5	13.2	0.7	0	0	0	0	5
H925973102	2010	2	42	0	81	1	8	8	14	12	207	2	2	0	8	8	7.81	66.7	161	0.414286	20.79	8.8	1.76	5	13	0.7	0	0	0	0	1
H925971802	2010	2	42	0	82	2	8	4	16	19	200	2	2	0	8	8	34.76	73.8	156.1	0.472774	26.02	5.19	1.05081	6.3	13	0.7	0	1	0	0	4
H924973702	2010	2	37	0	94	2	8	1	15	12	198	1	2	1	8	8	31.88	63.5	159.6	0.39787	21.12	8.35	1.93802	7.2	13	0.8	0	0	0	0	4
H923975902	2010	2	35	0	92	4	8	2	14	9	170	2	2	0	8	8	5.39	61	159.1	0.383407	18.88	9.32	2.11714	4.9	13.8	0.8	0	0	0	0	1
H923969202	2010	2	35	0	87	2	8	8	20	15	155	1	2	1	8	8	17.11	60.2	155.9	0.386145	19.34	8.8	1.89037	4.4	13	0.55	0	0	0	0	2
H922976804	2010	2	21	0	73	2	8	6	14	8	185	2	2	0	8	8	21.5	67.2	152.2	0.441524	21.5	6.82	1.22928	6.3	13.6	0.7	0	0	0	0	3
H922976803	2010	2	23	0	77	4	1	4	20	15	177	1	2	1	8	8	23.45	65.3	153.3	0.425962	20.64	6.96	1.32326	4.2	13.5	0.6	3	0	0	0	3
H922971403	2010	2	34	0	84	4	1	1	21	20	181	2	2	0	8	8	10.17	87.2	168.4	0.517815	26.16	11.09	2.30015	6.2	12.6	0.69	3	1	1	1	2
H921973504	2010	2	27	0	96	1	8	8	29	8	166	2	2	0	8	8	29.43	71.9	151.7	0.473962	21.16	4.48	1.06193	5.2	13.5	0.71	0	0	0	0	4
H921973503	2010	2	25	0	87	1	8	4	18	10	138	2	2	0	8	8	45.38	64.3	157.8	0.407478	18.39	7.85	1.6863	4.6	14.7	0.91	0	0	0	0	5
H920979202	2010	2	49	0	94	1	8	2	17	12	193	2	2	0	8	8	8.45	64.1	144.2	0.444521	21.45	4.62	1.0723	5.6	11.9	0.59	0	0	0	0	1
H920975904	2010	2	21	0	80	4	1	2	14	8	153	2	2	0	8	8	32.49	69	167.5	0.41194	22.1	8.29	1.63753	9.5	12.8	0.66	3	0	0	0	4
H920972001	2010	2	24	0	88	1	8	3	12	9	149	2	2	0	8	8	41.86	62.7	158.6	0.395334	18.92	7.21	1.56662	6.4	13.7	0.7	0	0	0	0	5
H919977902	2010	2	42	0	265	1	8	4	17	17	282	2	2	0	1	1	11.73	78.8	158.6	0.496847	22.38	11.93	7.80605	5.4	13.4	0.58	0	0	0	0	2
H919977702	2010	2	30	0	78	3	8	4	20	20	198	2	2	0	8	8	20.32	65.5	161.1	0.40658	18.07	5.2	1.00148	4.4	12.3	0.88	0	0	0	0	3
H919972002	2010	2	31	0	88	3	8	8	11	3	158	2	2	0	8	8	6.12	72.5	157.4	0.46061	20.34	9.81	2.13156	4.1	10.5	0.68	0	0	0	0	1
H919969302	2010	2	32	0	87	2	8	8	20	12	158	2	2	0	8	8	10.85	67.5	152.1	0.443787	19.37	9.88	2.12237	4.9	12.3	0.65	0	0	0	0	2
H919965802	2010	2	24	0	90	2	8	1	15	12	189	2	2	0	8	8	55.16	80.2	152	0.527632	26.88	20.29	4.50889	7	13	0.79	0	1	0	1	6
H917961602	2010	2	37	0	94	2	8	4	17	22	211	2	2	0	8	8	14.99	96.4	152.8	0.63089	29.9	15.42	3.57896	8.8	13	0.6	0	1	1	1	2
H916973603	2010	2	24	0	77	2	8	3	15	9	151	2	2	0	8	8	37.72	80	163.2	0.490196	24.78	6.92	1.31565	6.7	13.3	0.67	0	0	0	0	5
H915978102	2010	2	38	0	89	3	8	8	16	15	169	2	2	0	8	8	135.68	76.4	168.3	0.453951	22.49	9.72	2.136	5.2	14.1	0.66	0	0	0	0	6
H915976802	2010	2	41	0	93	3	8	4	18	12	174	2	2	0	8	8	27.41	76.8	155.4	0.494208	22.61	6.92	1.58904	5.6	12.6	0.67	0	0	0	0	4
H915975304	2010	2	26	0	79	3	8	8	16	7	156	2	2	0	8	8	24.26	65.2	157.2	0.414758	18.41	8.4	1.63852	5.2	13.5	0.71	0	0	0	0	3
H915975303	2010	2	27	0	98	2	8	2	15	10	213	2	2	0	8	8	43.54	82.3	163.9	0.502135	22.37	8.02	1.94064	4.4	12.9	0.69	0	0	0	0	5
H914972902	2010	2	26	0	89	1	8	3	15	9	147	2	2	0	8	8	26.74	69	158.8	0.434509	20.74	9.94	2.18435	5.7	13	0.65	0	0	0	0	4
H914971803	2010	2	21	0	93	4	8	4	13	5	224	2	2	0	8	8	74.01	64.9	160.8	0.403607	17.36	13.19	3.02881	7.6	13.4	0.68	0	0	0	0	6
H912978602	2010	2	32	0	91	4	3	4	15	17	171	2	2	0	0	0	43.85	68.4	155.4	0.440154	23.02	7.27	1.63351	5.9	13.6	0.61	1	0	0	0	5
H912969002	2010	2	35	0	81	1	8	3	15	8	148	2	2	0	8	8	19.74	76.5	154	0.496753	23.87	9.42	1.884	6.6	13.4	0.76	0	0	0	0	3
H912968402	2010	2	31	0	89	1	3	4	13	14	163	1	2	1	8	8	26.49	87	164	0.530488	27.22	11.67	2.56452	7	14.2	0.48	1	1	1	1	4
H912968202	2010	2	32	0	91	2	8	7	14	10	185	2	2	0	8	8	29.56	70	163.4	0.428397	23.56	21.37	4.80165	5.9	13.8	0.65	0	0	0	0	4
H912966602	2010	2	27	0	81	4	8	8	14	14	205	1	2	1	8	8	40.84	68.2	158.3	0.430828	21.43	11.98	2.396	5.1	13.5	0.64	0	0	0	0	5
H911973301	2010	2	55	0	92	2	8	1	24	19	247	2	2	0	8	8	49.33	82.3	155.6	0.52892	25.07	22.13	5.02706	6.5	14.2	0.72	0	1	0	1	5
H910973602	2010	2	33	0	85	1	8	6	20	17	206	2	2	0	8	8	12.11	87.5	157.6	0.555203	28.67	10.23	2.14704	6.9	13.6	0.74	0	1	1	1	2
H910972802	2010	2	41	0	91	2	8	5	15	10	168	2	2	0	8	8	19.92	61.1	158	0.386709	19.07	6.26	1.40657	5.7	14.4	0.74	0	0	0	0	3
H910968902	2010	2	37	0	94	4	8	1	18	10	163	2	2	0	8	8	141.2	63.8	163.8	0.389499	18.97	8.04	1.86607	5.4	13.7	0.7	0	0	0	0	6
H910967802	2010	2	42	0	105	1	8	5	15	14	200	2	2	0	8	8	21.35	70	160.1	0.437227	20.17	9.59	2.4863	5.3	14	0.7	0	0	0	0	3
H909979202	2010	2	51	0	93	2	8	2	17	10	186	2	2	0	8	8	10.74	69.6	168.8	0.412322	17.51	8.73	2.00467	6.1	11.8	0.71	0	0	0	0	2
H909976802	2010	2	37	0	88	2	8	5	17	14	157	2	2	0	8	8	15.38	72.2	164.5	0.438906	20.84	9.86	2.14242	5.9	13.5	0.83	0	0	0	0	2
H909975003	2010	2	27	0	78	3	8	8	14	11	217	2	2	0	8	8	23.19	67.2	159.8	0.420526	20.44	11.6	2.23407	4	13.2	0.71	0	0	0	0	3
H909971002	2010	2	32	0	85	3	8	2	11	8	140	2	2	0	8	8	58.88	79.3	170.8	0.464286	21.7	9.84	2.06519	4.5	12.2	0.66	0	0	0	0	6
H908975902	2010	2	31	0	90	2	8	4	14	12	201	2	2	0	8	8	33.36	69.4	155.2	0.447165	22.29	9.87	2.19333	9.5	13.5	0.64	0	0	0	0	4
H908970102	2010	2	36	0	82	4	8	6	14	9	196	2	2	0	8	8	4.49	67.4	158.1	0.426312	24.16	5.82	1.17837	5.3	12	0.63	0	0	0	0	1
H907979205	2010	2	31	0	85	2	8	5	16	12	183	2	2	0	8	8	43.35	69.9	169.2	0.413121	17.78	8.7	1.82593	4.8	12.9	0.74	0	0	0	0	5
H907976201	2010	2	35	0	90	2	8	7	15	11	193	2	2	0	8	8	10.85	64.5	144.6	0.446058	19.99	14.12	3.13778	5.4	12.1	0.66	0	0	0	0	2
H907971802	2010	2	34	0	83	4	8	4	15	13	150	2	2	0	8	8	35.66	73.2	163	0.44908	21.98	12.73	2.60886	7.5	13.4	0.59	0	0	0	0	4
H905977402	2010	2	25	0	86	4	3	8	20	22	142	2	2	0	8	8	57.81	112.7	157.4	0.71601	36.81	10.51	2.23175	7.4	13.2	0.56	1	1	1	1	6
H905976602	2010	2	35	0	84	3	8	5	23	26	175	2	2	0	8	8	44.23	78	145.9	0.534613	27.25	8.68	1.8003	5.8	13.2	0.5	0	1	0	1	5
H905970504	2010	2	37	0	91	4	1	5	18	12	253	1	2	1	8	8	32.61	75.1	159.4	0.471142	22.83	9.01	2.02447	5.7	15	0.74	3	0	0	0	4
H904978202	2010	2	47	0	93	2	8	1	19	20	181	2	2	0	8	8	21.17	74.8	158.2	0.472819	25.93	13.35	3.06556	6	13.6	0.65	0	1	0	0	3
H904972802	2010	2	35	0	87	3	8	1	13	9	132	2	2	0	8	8	18.07	62	159.7	0.388228	19.13	11.47	2.46393	4.6	12.9	0.75	0	0	0	0	3
H903971402	2010	2	39	0	92	4	8	1	17	16	179	2	2	0	8	8	38.85	72.2	160.2	0.450687	22.95	8.34	1.89452	5.6	14.2	0.66	0	0	0	0	5
H903969504	2010	2	34	0	108	4	8	4	13	9	223	2	2	0	8	8	10.68	64.6	150.8	0.428382	20.32	8.11	2.16267	5.4	12.3	0.58	0	0	0	0	2
H902979502	2010	2	31	0	70	2	8	1	12	6	222	2	2	0	8	8	63.46	70.5	162.7	0.433313	19.04	7.41	1.28074	9.1	10.2	0.53	0	0	0	0	6
H902972902	2010	2	43	0	86	3	8	8	18	12	210	2	2	0	8	8	35.02	72.7	154	0.472078	22.05	15.73	3.3402	5.9	13.6	0.61	0	0	0	0	4
H901977503	2010	2	22	0	78	4	8	7	19	13	153	2	2	0	8	8	36.24	61.1	167	0.365868	18.36	14.12	2.71941	4.5	13.2	0.67	0	0	0	0	4
H901976102	2010	2	46	0	109	1	8	8	18	12	167	2	2	0	8	8	4.04	65.1	156.8	0.415179	19.28	11.67	3.14081	4.9	12.5	0.7	0	0	0	0	1
H901975002	2010	2	35	0	97	1	8	4	19	17	163	2	2	0	8	8	8.76	71.4	159	0.449057	22.03	12.86	3.08005	7	12.6	0.71	0	0	0	0	1
H901969901	2010	2	52	0	94	1	8	2	26	35	239	2	2	0	8	8	122.68	63	140	0.45	19.29	11.42	2.65057	6.9	14	0.77	0	0	0	0	6
H901968903	2010	2	20	0	81	1	8	8	14	10	136	2	2	0	8	8	52.95	62.2	157.6	0.39467	18.76	11.46	2.292	7.8	14.7	0.72	0	0	0	0	6
H119386402	2007	2	30	0	87	1	8	5	16	12	149	2	2	0	8	8	4.8	80	162.1	0.493523	23.52	11	2.36296	6.7	11.4	0.84	0	0	0	0	1
H119169202	2007	2	46	0	160	2	8	8	23	28	250	2	2	0	8	8	60.5	85.9	155.3	0.553123	25.29	14.6	5.7679	7.7	14.9	0.88	0	1	1	1	6
H119104702	2007	2	37	0	90	4	8	5	21	24	156	2	2	0	8	8	35.7	81.1	170.4	0.475939	23.59	19.5	4.33333	7.1	13.4	0.93	0	0	0	0	4
H119103902	2007	2	27	0	85	1	8	8	18	10	119	2	2	0	8	8	47.4	63.2	153.7	0.411191	18.67	10.9	2.28765	6.2	14.2	0.88	0	0	0	0	5
H118189901	2007	2	23	0	70	2	8	6	19	7	151	2	2	0	8	8	55.1	59.8	163.6	0.365526	17.86	9.6	1.65926	5.8	13.9	0.88	0	0	0	0	6
H118184902	2007	2	29	0	89	2	1	1	26	37	199	2	2	0	8	8	11.5	87.9	166.5	0.527928	27.92	11.6	2.54914	5.5	12.8	0.82	3	1	1	1	2
H118134402	2007	2	31	0	83	5	8	2	22	10	166	1	2	1	8	8	42.1	64.3	153.1	0.419987	18.43	10	2.04938	6.7	13	0.76	0	0	0	0	5
H118126302	2007	2	36	0	90	4	8	6	17	17	135	2	2	0	8	8	6.9	72.1	163.8	0.440171	21.43	14.2	3.15556	7	12.2	0.8	0	0	0	0	1
H118106802	2007	2	24	0	87	4	8	2	16	10	195	2	2	0	8	8	1.9	60.1	154.4	0.389249	18.08	11.2	2.40593	5.5	11	1	0	0	0	0	1
H118106402	2007	2	41	0	80	2	8	8	26	16	136	2	2	0	8	8	46.9	68.4	155	0.44129	20.98	1.8	0.355556	5.9	14.1	0.67	0	0	0	0	5
H118104901	2007	2	36	0	87	2	8	7	27	20	173	2	2	0	8	8	18.2	75.4	158.4	0.47601	24.15	37.1	7.96963	5.7	13.3	0.86	0	0	0	0	3
H118103702	2007	2	35	0	92				21	13	192	2	2	0			36.7	77.3	162	0.47716	21.22	14.2	3.22568	7.5	13.8	0.95		0	0	0	5
H117134404	2007	2	25	0	92	2	8	8	16	13	175	2	2	0	8	8	16	75.2	155	0.485161	22.48	9.8	2.22617	4.3	12.5	0.75	0	0	0	0	2
H117127202	2007	2	40	0	96	5	8	1	18	18	156	2	2	0	8	8	32.4	72.1	160.4	0.449501	20.37	7.7	1.82519	4.5	13.5	0.81	0	0	0	0	4
H117126302	2007	2	22	0	87	4	8	8	19	13	189	2	2	0	8	8	11.2	77.6	168.8	0.459716	21.48	11.4	2.44889	6.9	13.9	0.79	0	0	0	0	2
H117110905	2007	2	22	0	84	4	8	8	18	15	188	2	2	0	8	8	23	71.5	159.7	0.447714	19.96	11.6	2.40593	7.4	13.9	0.96	0	0	0	0	3
H117110903	2007	2	20	0	82	4	8	8	18	9	187	2	2	0	8	8	16.4	74.2	165.3	0.448881	21.26	11.2	2.26765	5.5	13	0.89	0	0	0	0	2
H117110902	2007	2	49	0	80	1	8	5	24	17	195	2	2	0	8	8	54.8	78.4	155.8	0.503209	23.52	6.5	1.28395	5.4	13.7	0.98	0	0	0	0	6
H117110604	2007	2	29	0	84	3	8	4	13	12	143	2	2	0	8	8	23.1	80.9	158.7	0.509767	22.47	32.2	6.67852	4.1	13	0.79	0	0	0	0	3
H117109702	2007	2	46	0	92	2	8	4	20	12	191	2	2	0	8	8	17.8	75.4	157.5	0.47873	22.62	9.7	2.20346	4.1	12.7	0.82	0	0	0	0	3
H117108502	2007	2	34	0	89	1	8	2	19	26	176	2	2	0	8	8	6	74.2	158.3	0.46873	21.83	11.2	2.46123	6.2	12.5	0.85	0	0	0	0	1
H117105702	2007	2	51	0	87	4	8	3	15	12	198	2	2	0	8	8	30.1	86.5	151.5	0.570957	24.83	8.9	1.91185	5.5	13.3	0.72	0	0	1	1	4
H117104702	2007	2	34	0	91	2	8	4	17	14	179	2	2	0	8	8	10.1	85.4	166.3	0.51353	23.14	25.6	5.7521	5.6	13	0.84	0	0	1	1	2
H117104502	2007	2	44	0	92	2	8	4	15	13	189	2	2	0	8	8	48.6	86.7	160.7	0.539515	24.09	14.3	3.2484	6.8	12.8	0.86	0	0	1	1	5
H117103101	2007	2	33	0	94	4	8	6	24	18	183	2	2	0	8	8	8.8	78.1	154.9	0.504196	22.05	12.6	2.92444	6.5	12.5	0.87	0	0	0	0	1
H117102802	2007	2	38	0	90	2	8	5	27	18	153	2	2	0	8	8	3.7	68.5	155.7	0.439949	19.92	6.4	1.42222	4.4	10.5	0.7	0	0	0	0	1
H116175101	2007	2	27	0	90	5	8	3	14	10	147	2	2	0	8	8	14	63.7	158	0.403165	18.19	7.2	1.6	7.5	13.9	0.73	0	0	0	0	2
H116104502	2007	2	31	0	85	2	8	5	19	17	216	2	2	0	8	8	10.7	67.8	154	0.44026	19.94	8.9	1.8679	8.5	13.3	1	0	0	0	0	2
H115328602	2007	2	31	0	83	1	8	4	16	16	168	2	2	0	8	8	40.5	70.5	148	0.476351	22.37	7.5	1.53704	5.5	12.7	0.76	0	0	0	0	5
H115248603	2007	2	24	0	96	4	8	2	19	12	170	2	2	0	8	8	9.2	76.5	167.4	0.456989	24.19	15.5	3.67407	8.4	13.7	0.88	0	0	0	0	1
H115248602	2007	2	52	0	101	1	8	1	16	13	148	2	2	0	8	8	15.1	69.3	154.6	0.448254	21.38	8.5	2.11975	5.7	13.3	0.86	0	0	0	0	2
H115212802	2007	2	45	0	91	5	8	6	19	16	166	1	2	1	8	8	5.3	93.9	142.9	0.657103	28.06	8.9	1.99975	5.6	11.5	0.71	0	1	1	1	1
H115189902	2007	2	37	0	95	2	8	6	20	19	109	2	2	0	8	8	29.7	82.2	157.7	0.521243	21.67	10.7	2.50988	4.8	13	0.89	0	0	0	1	4
H115139001	2007	2	50	0	87	5	8	8	19	10	169	2	2	0	8	8	7.9	72.3	148.9	0.485561	21.92	4.8	1.03111	6.2	11.4	0.88	0	0	0	0	1
H115137302	2007	2	31	0	97	2	8	8	21	18	210	2	2	0	8	8	33.8	79.4	164.2	0.483557	21.29	13.5	3.23333	5.8	12.8	0.93	0	0	0	0	4
H115124502	2007	2	38	0	106	3	8	8	22	14	182	2	2	0	8	8	44.6	75.2	150.7	0.499005	23.21	6.8	1.77975	4.7	13.3	1	0	0	0	0	5
H115121102	2007	2	52	0	96	1	8	8	44	58	233	2	2	0	8	8	26.4	87.4	153.1	0.570869	28.03	16.2	3.84	4	12.4	0.98	0	1	1	1	4
H115112402	2007	2	32	0	85	1	8	1	17	9	198	2	2	0	8	8	38.9	75.6	155.3	0.4868	21.23	7.9	1.65802	6.8	13.7	0.82	0	0	0	0	5
H115110605	2007	2	42	0	99	1	8	8	22	17	239	2	2	0	8	8	22.4	97.5	161	0.60559	34.61	7.5	1.83333	8.3	13	0.89	0	1	1	1	3
H115107503	2007	2	37	0	86	2	8	8	14	13	130	2	2	0	8	8	48.6	66	155.3	0.424984	18.16	6.9	1.46519	7.1	12.1	0.78	0	0	0	0	5
H115104902	2007	2	31	0	112	4	8	3	18	10	133	2	2	0	8	8	17.4	75.9	161.4	0.47026	21.54	7.6	2.10173	6.1	11.9	0.76	0	0	0	0	3
H115103901	2007	2	38	0	86	1	8	3	16	11	170	2	2	0	8	8	10.5	74	155.1	0.477112	20.87	7.1	1.50765	7.8	13.5	1.04	0	0	0	0	2
H115103602	2007	2	39	0	84	2	8	7	36	41	186	2	2	0	8	8	30.2	66	147	0.44898	18.56	5.5	1.14074	4.4	12.9	0.78	0	0	0	0	4
H115102702	2007	2	40	0	109	2	8	8	18	16	189	1	2	1	8	8	13.4	74.1	155.5	0.476527	23.9	11.8	3.1758	8.3	13.1	0.87	0	0	0	0	2
H115101402	2007	2	44	0	98	3	8	1	15	12	178	2	2	0	8	8	25.4	68.9	153.4	0.449153	20.48	8	1.9358	4.7	11.2	0.71	0	0	0	0	3
H114165102	2007	2	38	0	90	2	8	6	19	21	155	2	2	0	8	8	42.5	80	160.2	0.499376	26.38	23.7	5.26667	4.1	14	0.94	0	1	0	0	5
H114139002	2007	2	37	0	112	4	8	1	17	12	157	2	2	0	8	8	18.3	76.5	160.3	0.47723	24.56	9.6	2.65481	7.2	14.2	0.86	0	0	0	0	3
H114115902	2007	2	50	0	106	2	2	5	18	16	220	1	2	1	8	8	15.8	74.9	166.9	0.448772	21.61	7.1	1.85827	6.2	13.2	0.86	2	0	0	0	2
H114111003	2007	2	33	0	80	2	8	5	15	9	185	2	2	0	8	8	8.2	68.3	157.5	0.433651	20.68	5.4	1.06667	6	12.7	0.86	0	0	0	0	1
H114106803	2007	2	49	0	98	4	8	8	18	22	185	2	2	0	8	8	23.2	75.3	159.5	0.4721	23.47	13.1	3.16988	6.4	11.4	0.69	0	0	0	0	3
H114102802	2007	2	33	0	93	3	8	5	14	15	184	2	2	0	8	8	61.9	68.5	164	0.417683	21.19	10	2.2963	6.2	13	0.82	0	0	0	0	6
H113328602	2007	2	48	0	96	1	8	8	21	16	179	2	2	0	8	8	52.6	71	152.5	0.465574	22.79	9.9	2.34667	4.8	13.5	0.7	0	0	0	0	5
H113248602	2007	2	45	0	81	1	8	8	20	14	185	1	2	1	8	8	49.2	74.2	149.1	0.497653	23.66	6.9	1.38	5	12.5	0.87	0	0	0	0	5
H113112402	2007	2	34	0	81	3	8	6	19	18		2	2	0	8	8	81.5	87	154.6	0.562743	26.65	7.5	1.5	9.5	13.9	0.85	0	1	1	1	6
H113106806	2007	2	39	0	98	5	8	8	22	13	151	2	2	0	8	8	34.1	76.5	158.6	0.482346	23.1	11.6	2.80691	4.3	13.6	0.89	0	0	0	0	4
H113105701	2007	2	46	0	92	1	8	8	18	19	171	2	2	0	8	8	95.3	62	153.2	0.4047	17.17	6.2	1.4084	6.2	14.4	0.83	0	0	0	0	6
H112353101	2007	2	21	0	81	4	1	3	22	14	165	2	2	0	8	8	19.7	65.9	159.4	0.413425	21.06	11.9	2.38	6.8	13.1	0.78	3	0	0	0	3
H112111002	2007	2	51	0	93	3	8	3	18	11	162	1	2	1	8	8	2.2	81.1	155.7	0.520873	25.2	10.5	2.41111	4.5	10	0.88	0	1	0	1	1
H112105702	2007	2	37	0	96	2	1	6	27	43	234	2	2	0	8	8	10.6	98.3	165.9	0.592526	32.7	17	4.02963	7	13.3	0.8	3	1	1	1	2
H112104702	2007	2	50	0	84	5	8	2	26	15	189	2	2	0	8	8	35.1	77.8	155.4	0.500644	25.05	11.6	2.40593	5.1	12.9	0.8	0	1	0	0	4
H112103902	2007	2	36	0	77	1	8	2	19	15	148	2	2	0	8	8	18.7	71.3	160.3	0.444791	21.05	5.1	0.96963	5.6	11.8	0.83	0	0	0	0	3
H112101802	2007	2	46	0	99	2	8	6	13	10	202	2	2	0	8	8	4.8	73	155.5	0.469453	21.3	6.8	1.66222	4.7	10.8	0.75	0	0	0	0	1
H111184902	2007	2	32	0	83	1	8	4	18	19	209	2	2	0	8	8	39.7	81	155.4	0.521236	22.9	11.1	2.27481	7.6	12.7	0.89	0	0	0	1	5
H111165102	2007	2	35	0	85	4	8	3	30	32	207	2	2	0	8	8	31.8	76.2	159.3	0.478343	19.74	13.4	2.81235	6.1	12.8	0.85	0	0	0	0	4
H111144402	2007	2	36	0	93	4	8	3	24	29	218	2	2	0	8	8	30	81.2	157.6	0.515228	23.11	14.1	3.23778	7.1	13.3	0.86	0	0	0	1	4
H111127202	2007	2	42	0	98	4	8	8	21	21	188	2	2	0	8	8	26.8	84	164.1	0.511883	24.58	13.9	3.36346	7.4	14.5	0.91	0	0	0	1	4
H111126101	2007	2	36	0	91	4	8	8	18	17	165	2	2	0	8	8	53.4	83	162.9	0.509515	23.29	14.2	3.19062	6.3	14.3	1.11	0	0	0	0	6
H111115902	2007	2	33	0	90	3	8	4	24	17	201	2	2	0	8	8	7.9	84.1	154.1	0.54575	26.49	11.2	2.48889	7.4	12.5	0.8	0	1	0	1	1
H111110704	2007	2	38	0	83	4	8	3	27	20	170	2	2	0	8	8	22.7	70.9	159.7	0.443957	21.45	9.5	1.94691	8.5	13.2	0.95	0	0	0	0	3
H111109702	2007	2	34	0	84	1	2	1	17	11	182	2	2	0	8	8	46.8	71.6	160.8	0.445274	19.57	6.7	1.38963	6.5	14.6	0.78	2	0	0	0	5
H111105902	2007	2	31	0	84	2	8	3	16	8	147	2	2	0	8	8	15.1	78.8	154.5	0.510032	21.37	8.6	1.7837	5.2	12.1	0.9	0	0	0	1	2
H111104703	2007	2	35	0	84	2	8	8	20	14	131	2	2	0	8	8	71.1	79.8	154	0.518182	23.19	9.9	2.05333	5.9	13.5	0.8	0	0	0	1	6
H111103902	2007	2	34	0	89	2	2	5	16	10	104	2	2	0	8	8	6.5	68.3	159.9	0.427142	19.56	12.8	2.81284	9.1	11.2	0.85	2	0	0	0	1
H111103102	2007	2	38	0	89	5	8	8	17	12	203	2	2	0	8	8	32.9	102.5	159.2	0.643844	34.37	15.1	3.31827	9.3	14.6	0.93	0	1	1	1	4
H111100902	2007	2	38	0	88	4	8	8	23	18	214	2	2	0	8	8	12.9	81.6	161.3	0.50589	24.25	12.8	2.78123	6.3	11.6	0.84	0	0	0	0	2
H110342601	2007	2	26	0	94	4	1	8	27	17	130	2	2	0	8	8	36.5	65.3	170.1	0.383892	17.28	12.4	2.87802	6.1	13.1	0.92	3	0	0	0	4
H110156202	2007	2	49	0	100	2	8	1	22	30	189	1	2	1	8	8	115.5	96.2	156.6	0.614304	30.66	13	3.20988	7.8	14.7	0.72	0	1	1	1	6
H110103902	2007	2	36	0	84	1	8	6	25	27	197	2	2	0	8	8	14.5	86	154.3	0.557356	29.15	12	2.48889	4.6	12.9	0.87	0	1	1	1	2
H110102803	2007	2	29	0	94	6	2	1	23	18	168	1	2	1	8	8	53.7	76.8	162.5	0.472615	22.12	11	2.55309	5.4	13.9	0.86	2	0	0	0	6
H109337502	2007	2	45	0	84	2	8	8	17	23	206	2	2	0	8	8	33.2	61	157.4	0.387548	18.97	7.1	1.47259	6.7	13.2	0.97	0	0	0	0	4
H109192202	2007	2	45	0	94	2	8	8	17	50		2	2	0	8	8	50.9	71.4	150.2	0.475366	23.67	2.7	0.626667	5.5	13.3	0.89	0	0	0	0	5
H109114802	2007	2	34	0	87	1	8	8	11	17	148	2	2	0	8	8	30.2	64	159	0.402516	22.19	11.1	2.38444	5.8	13	0.67	0	0	0	0	4
H109113002	2007	2	25	0	64	4	8	6	17	25	177	1	2	1	8	8	2.5	74.5	164.5	0.452888	22.65	7.7	1.21679	6.2	11.6	0.93	0	0	0	0	1
H109100602	2007	2	52	0	116	2	1	8	25	52	245	2	1	1	8	8	41.5	82.7	157.4	0.525413	24.14	9.5	2.72099	9.9	14.5	0.88	3	0	0	1	5
H108165102	2007	2	45	0	93	2	8	5	35	30	231	2	2	0	8	8	52.4	92	160.1	0.574641	28.95	13.7	3.14593	7.6	13.5	0.87	0	1	1	1	5
H108139002	2007	2	26	0	94	4	2	7	14	19	162	2	2	0	8	8	42.3	67	158.2	0.423515	20.42	10.8	2.50667	7.5	13.2	0.78	2	0	0	0	5
H108134401	2007	2	38	0	84	4	2	2	14	22	169	2	2	0	8	8	44.8	64.4	158.6	0.406053	19.92	7	1.45185	6.6	13.5	0.81	2	0	0	0	5
H108126102	2007	2	38	0	87	1	8	8	10	19	161	2	2	0	8	8	2	60	171.7	0.349447	18.96	11.3	2.42741	7.7	12.4	0.99	0	0	0	0	1
H108123202	2007	2	38	0	91	4	8	3	13	22	193	2	2	0	8	8	53.9	64	150.6	0.424967	21.74	7.6	1.70765	7.9	13.7	0.87	0	0	0	0	6
H108112702	2007	2	38	0	92	1	8	8	17	21	173	2	2	0	8	8	34.3	65.2	155	0.420645	20.89	9.1	2.06716	7.1	13.4	0.89	0	0	0	0	4
H108111004	2007	2	37	0	77	2	8	8	23	33	162	2	2	0	8	8	21.6	71.6	158.8	0.450882	24.47	8.4	1.59704	8.8	13.1	0.87	0	0	0	0	3
H108109701	2007	2	36	0	81	1	8	8	15	26	157	2	2	0	8	8	11.2	65.5	162.9	0.402087	18.92	8.6	1.72	5	13	0.91	0	0	0	0	2
H108108502	2007	2	46	0	90	2	8	1	14	27	190	2	2	0	8	8	3.3	61.5	158.2	0.388748	19.94	6.7	1.48889	7	11.1	0.86	0	0	0	0	1
H108104703	2007	2	31	0	87	2	8	4	22	22	234	2	2	0	8	8	67.6	75.1	156.3	0.480486	20.06	10.5	2.25556	6.9	13.6	0.87	0	0	0	0	6
H108101502	2007	2	39	0	93	2	8	8	21	26	155	2	2	0	8	8	5.4	69	158.7	0.434783	21.28	8.2	1.88296	5.5	13	0.79	0	0	0	0	1
H108100802	2007	2	52	0	85	3	8	8	14	18	127	2	2	0	8	8	50.4	81.3	159	0.511321	23.93	7.4	1.55309	5.6	13.3	0.74	0	0	0	1	5
H107213002	2007	2	43	0	88	4	8	8	28	28	224	2	2	0	8	8	7.3	77.1	157.9	0.488284	22.58	7.2	1.56444	4.8	11.7	0.94	0	0	0	0	1
H107109705	2007	2	35	0	86	1	8	1	16	21	169	2	2	0	8	8	2.5	73.5	156.7	0.469049	21.46	10.6	2.25086	6.7	11.8	0.97	0	0	0	0	1
H107107902	2007	2	34	0	93	1	8	8	18	17	147	2	2	0	8	8	8.6	81.2	160.1	0.507183	26.69	8.9	2.0437	6.1	13.3	0.86	0	1	0	0	1
H107106905	2007	2	21	0	77	4	8	8	15	19	158	2	2	0	8	8	11.6	72.3	153.4	0.471317	20.06	12.2	2.31951	7.3	13.4	0.82	0	0	0	0	2
H107106801	2007	2	49	0	86	2	8	8	13	23	204	2	2	0	8	8	4.1	97.3	151	0.644371	28.99	9.4	1.99605	5.5	10.9	0.74	0	1	1	1	1
H107102202	2007	2	23	0	88				18	18	146	2	2	0			24.4	80.9	149.4	0.541499	25.18	42.7	9.27802	5.9	12.6	0.81		1	0	1	3
H106213202	2007	2	41	0	92	1	8	2	19	14	181	1	2	1	8	8	3.3	71.4	157.1	0.454488	20.14	10.2	2.31704	4.1	10.2	0.85	0	0	0	0	1
H106212802	2007	2	36	0	91	1	8	4	15	16	216	2	2	0	8	8	28.9	74.6	155.9	0.478512	24.36	11.8	2.65136	8.5	14.1	0.84	0	0	0	0	4
H106184902	2007	2	31	0	84	2	8	6	21	19	144	2	2	0	8	8	15.1	73.4	162.1	0.452807	22.8	26.8	5.55852	5.2	12.1	0.95	0	0	0	0	2
H106144402	2007	2	27	0	86	3	8	3	25	19	158	2	2	0	8	8	45.7	67.8	166.2	0.407942	17.92	9.3	1.97481	4.8	12.8	0.82	0	0	0	0	5
H106135702	2007	2	35	0	77	3	8	2	24	17	156	2	2	0	8	8	42	65	163.8	0.396825	18.08	6.1	1.15975	4.3	12.7	0.78	0	0	0	0	5
H106124502	2007	2	39	0	87	3	8	8	23	29	211	2	2	0	8	8	50	85.5	152.9	0.559189	25.71	13.4	2.87852	6.5	14.1	0.82	0	1	1	1	5
H106111002	2007	2	35	0	89	2	8	2	20	18	167	2	2	0	8	8	31	78.1	160.5	0.486604	24.73	12	2.63704	5.8	13.2	0.77	0	0	0	0	4
H106110902	2007	2	39	0	85	5	8	7	25	14	187	2	2	0	8	8	89.9	76	154.1	0.493186	24.55	6.8	1.42716	6.2	13.1	0.86	0	0	0	0	6
H106109702	2007	2	32	0	87	2	8	5	29	32	227	2	2	0	8	8	26.4	72.2	153.9	0.469136	19.76	9.5	2.04074	6.7	14.9	0.89	0	0	0	0	4
H106107502	2007	2	31	0	78	4	8		18	17	195	2	2	0	8	8	10.6	66.3	157.2	0.421756	18.41	7	1.34815	4.2	12.5	0.8	0	0	0	0	2
H106106802	2007	2	52	0	88	1	8	8	25	23	247	2	2	0	8	8	51.5	70.5	159.8	0.441176	20.75	10.2	2.2163	5.1	13.9	0.82	0	0	0	0	5
H106103102	2007	2	32	0	87	5	8	3	23	29	150	2	2	0	8	8	23.5	99.2	163.5	0.606728	30	15.9	3.41556	5.6	14	0.94	0	1	1	1	3
H106100601	2007	2	39	0	83	2	8	5	19	19	237	2	2	0	8	8	1.2	74.5	156.4	0.476343	23.06	8	1.63951	6.4	11.8	0.8	0	0	0	0	1
H106100101	2007	2	41	0	79	4	8	3	33	31	174	2	2	0	8	8	16.6	77.4	147.5	0.524746	23.63	7.2	1.40444	5.9	12.6	0.86	0	0	0	1	2
H105150704	2007	2	39	0	88	5	8	1	20	16	144	1	2	1	8	8	40.4	75.8	153	0.495425	21.4	5.8	1.26025	5	11.9	0.91	0	0	0	0	5
H105134404	2007	2	36	0	84	4	8	4	14	15	181	2	2	0	8	8	12.1	76.5	160.3	0.47723	20.86	7.3	1.51407	5.8	13	0.87	0	0	0	0	2
H105111302	2007	2	46	0	91	1	8	5	20	14	185	2	2	0	8	8	7.8	83.2	152.1	0.547009	23.51	10.9	2.44914	7.6	12.7	0.9	0	0	0	1	1
H104134802	2007	2	52	0	82	2	2	4	23	20	143	2	2	0	8	8	57.8	62	157.6	0.393401	17.15	9.4	1.90321	5.7	13.7	1.07	2	0	0	0	6
H104123202	2007	2	32	0	81	4	8	2	20	13	168	1	2	1	8	8	29.3	64.8	167	0.388024	17.93	7.8	1.56	6.8	13	0.84	0	0	0	0	4
H104121202	2007	2	34	0	81	1	8	4	16	19	165	2	2	0	8	8	16	69.3	162.6	0.426199	20.39	7.4	1.48	4.3	12.5	0.88	0	0	0	0	2
H104108601	2007	2	46	0	82	4	8	6	29	21	179	2	2	0	8	8	3.9	76	161.6	0.470297	21.9	8.9	1.80198	4.3	11.9	0.89	0	0	0	0	1
H104106105	2007	2	42	0	82	2	8	8	21	18	183	2	2	0	8	8	30.4	76	154.2	0.492866	23.97	11.7	2.36889	4.5	12.6	0.76	0	0	0	0	4
H104105702	2007	2	38	0	82	1	8	4	22	14	163	2	2	0	8	8	9.5	72.8	158.6	0.459016	20.91	10.5	2.12593	5.9	13.4	0.86	0	0	0	0	1
H104103903	2007	2	23	0	69	3	8	8	21	14	152	2	2	0	8	8	12	62.8	163.4	0.384333	18.61	6.1	1.03926	6.4	12.6	0.77	0	0	0	0	2
H104103902	2007	2	51	0	82	4	8	8	25	20	175	2	2	0	8	8	33	76.2	158	0.482278	23.47	7.4	1.49827	6.3	12.8	0.76	0	0	0	0	4
H103184902	2007	2	30	0	105	5	8	7	16	12	144	2	2	0	8	8	41.1	83.4	171.3	0.486865	20.89	20.5	5.31481	5.4	12.6	0.77	0	0	0	0	5
H103139002	2007	2	38	0	78	1	8	4	12	13	143	2	2	0	8	8	31.3	81.6	163	0.500613	23.79	12.7	2.44593	7.4	12.9	0.98	0	0	0	0	4
H103135702	2007	2	36	0	87	4	8	7	20	19	195	2	2	0	0	0	15.5	81.4	166.2	0.489771	23.1	8.4	1.80444	4.9	13.4	0.89	0	0	0	0	2
H103134802	2007	2	24	0	72	4	8	6	17	7	136	2	2	0	8	8	20.9	62.2	152.5	0.407869	18.4	5	0.888889	5.2	13.5	0.91	0	0	0	0	3
H103123202	2007	2	35	0	97	2	8	5	21	32	209	2	2	0	8	8	66.4	92.2	166.7	0.553089	27.49	18.5	4.43086	9.5	12.6	0.8	0	1	1	1	6
H103115902	2007	2	48	0	98	3	8	8	18	18	207	2	2	0	8	8	22.9	82.1	159.6	0.514411	22.93	8.3	2.0084	7	14.5	0.82	0	0	0	1	3
H103110602	2007	2	41	0	81	1	8	5	17	13	185	2	2	0	8	8	4	71.2	163.9	0.434411	19.47	7.1	1.42	5.4	11.9	0.78	0	0	0	0	1
H103105702	2007	2	41	0	148	6	8	8	20	21	228	2	2	0	8	8	71.8	109.7	151.3	0.72505	36.69	13	4.75062	7.4	14	0.98	0	1	1	1	6
H103104502	2007	2	32	0	82	2	2	8	20	20	176	2	2	0	8	8	30.3	84.1	158.3	0.53127	23.38	8.9	1.80198	8.3	14	0.88	2	0	0	1	4
H103102702	2007	2	35	0	87	1	8	8	15	14	186	2	2	0	8	8	16	77.1	158.8	0.485516	20.74	6.3	1.35333	5.7	13.7	0.84	0	0	0	0	2
H103100802	2007	2	31	0	83	4	8	8	16	8	171	2	2	0	8	8	39	63.6	157.2	0.40458	16.51	5.7	1.16815	4.6	13.7	0.95	0	0	0	0	5
H102258402	2007	2	29	0	93	1	8	3	14	14	155	2	2	0	8	8	30.6	79.1	163.3	0.484385	22.8	7.6	1.74519	7.9	13.3	0.84	0	0	0	0	4
H102213002	2007	2	39	0	86	5	8	8	21	17	175	1	2	1	8	8	30.6	78.2	149.4	0.523427	25.22	8.3	1.76247	7.3	11.5	1.09	0	1	0	1	4
H102189902	2007	2	43	0	97	2	8	4	20	15	138	2	1	1	8	8	8.2	73.4	162.2	0.452528	19.96	5.7	1.36519	7	11.8	0.86	0	0	0	0	1
H102165102	2007	2	52	0	92	1	8	8	17	16	189	2	2	0	8	8	48.4	81.6	155.4	0.525097	24.6	13.6	3.08938	5.1	12.2	0.85	0	0	0	1	5
H102110702	2007	2	46	0	99	2	8	8	25	23	182	2	2	0	8	8	53.2	85.4	157.9	0.540849	21.02	6.8	1.66222	8.9	13.5	0.81	0	0	1	1	6
H102104502	2007	2	35	0	83	2	8	4	15	12	178	1	2	1	8	8	10.7	74.9	160.7	0.466086	21.57	7.6	1.55753	9.9	11.1	0.97	0	0	0	0	2
H102103102	2007	2	47	0	91	4	8	7	25	16	187	2	2	0	8	8	26.7	78.2	151.5	0.516172	22.22	3.8	0.853827	7.6	12.1	0.74	0	0	0	1	4
H102101402	2007	2	46	0	106	4	8	3	17	18	169	1	2	1	8	8	13.9	84.4	159.3	0.529818	23.37	7	1.8321	9.2	13.4	0.8	0	0	0	1	2
H101134401	2007	2	22	0	89	4	8	5	14	14	188	2	2	0	8	8	55.8	83.3	154	0.540909	27.83	8.7	1.91185	8.6	13.8	0.85	0	1	0	1	6
H101102702	2007	2	34	0	82	3	8	5	21	18	175	2	2	0	8	8	7.8	67	157.2	0.426209	21.16	6.3	1.27556	5	12.2	1.02	0	0	0	0	1
H101100103	2007	2	38	0	85	4	2	8	20	11	190	2	2	0	8	8	5.7	62.2	169	0.368047	16.74	5.6	1.17531	4	11.7	1.02	2	0	0	0	1
H081829804	2008	2	27	0	95	3	8	8	21	29	147	2	2	0	8	8	74.08	69.2	163.6	0.422983	22.27	8.5	1.99383	7.9	13.6	0.6	0	0	0	0	6
H081739702	2008	2	33	0	99	1	8	4	14	11	202	2	2	0	8	8	19.75	97.1	163.2	0.594975	25.98	8.4	2.05333	5.4	13.6	0.6	0	1	1	1	3
H081729701	2008	2	48	0	90	1	8	7	14	6	193	2	2	0	8	8	33.3	72	164.7	0.437158	20.94	7.2	1.6	4.8	12.5	0.8	0	0	0	0	4
H081539803	2008	2	20	0	90	2	8	4	12	8	161	2	2	0	8	8	1.15	70.4	166.4	0.423077	19.07	9.4	2.08889	5.7	10.5	0.7	0	0	0	0	1
H081539701	2008	2	34	0	93	4	1	8	41	55	151	2	2	0	8	8	83.67	72.2	158.8	0.45466	21.69	9.2	2.11259	5.5	14.8	0.7	3	0	0	0	6
H081329702	2008	2	35	0	86	1	8	4	19	13	175	1	2	1	8	8	45.69	66.9	154.2	0.433852	21.74	6.6	1.40148	5.6	12.8	0.8	0	0	0	0	5
H080930302	2008	2	41	0	108	5	8	4	20	14	181	2	2	0	8	8	10.37	76.2	161.2	0.472705	22.55	13.4	3.57333	5.1	11.7	0.7	0	0	0	0	2
H080929702	2008	2	38	0	89	1	8	8	28	38	149	2	2	0	8	8	29.23	81.2	165	0.492121	24.24	10.4	2.28543	4.7	14.6	0.5	0	0	0	0	4
H080830402	2008	2	43	0	95	5	8	6	25	20	183	2	2	0	8	8	10.74	76.1	157	0.484713	20.77	6	1.40741	5.1	14.3	1	0	0	0	0	2
H080830302	2008	2	35	0	82	1	8	1	18	15	197	2	2	0	8	8	26.11	76.7	161	0.476398	21.33	5.1	1.03259	5.6	11.3	0.6	0	0	0	0	4
H080830202	2008	2	45	0	92	1	8	1	16	12	166	2	2	0	8	8	85.26	78.4	159.9	0.490306	21.43	5.9	1.34025	6.3	13.8	0.7	0	0	0	0	6
H080829802	2008	2	29	0	97	4	8	2	12	12	206	2	2	0	8	8	7.12	84.6	153	0.552941	25.46	13.1	3.13753	5.5	11.3	0.5	0	1	0	1	1
H080729902	2008	2	36	0	92	4	8	6	9	9	152	2	2	0	8	8	39.69	80.4	167.4	0.480287	23.7	6.8	1.54469	6.1	12.8	0.7	0	0	0	0	5
H080630102	2008	2	25	0	117	4	8	8	16	19	182	2	2	0	8	8	28.74	78.1	166.5	0.469069	22.55	15.6	4.50667	4.9	12.8	0.6	0	0	0	0	4
H080629901	2008	2	40	0	85	1	8	6	12	10	116	2	2	0	8	8	9.67	72.3	158.2	0.457016	22.54	8.7	1.82593	5.1	13.4	0.8	0	0	0	0	2
H080530302	2008	2	28	0	85	1	8	8	11	6	152	2	2	0	8	8	41.82	73.8	169.5	0.435398	20.78	6.7	1.40617	8.7	12.4	0.6	0	0	0	0	5
H080530202	2008	2	34	0	94	2	8	8	33	39	257	1	2	1	8	8	22.18	94.2	159	0.592453	29.55	8.4	1.94963	4.4	11.6	0.7	0	1	1	1	3
H080530102	2008	2	46	0	95	4	8	4	20	18	292	2	2	0	8	8	4.68	85.6	161	0.531677	23.96	17.4	4.08148	6.5	12.3	0.6	0	0	1	1	1
H079850301	2008	2	25	0	86	4	8	6	19	10	194	2	2	0	8	8	57.05	67.7	153.3	0.441618	21.96	4.6	0.97679	4.3	12.3	0.6	0	0	0	0	6
H079829703	2008	2	24	0	89	2	8	4	18	12	156				8	8	36.73	63.1	160	0.394375	18.91	11.1	2.43926	5.6	13.6	0.8	0	0	0	0	5
H079829702	2008	2	48	0	91	2	8	4	29	27	191	2	2	0	8	8	37.18	70.8	158.8	0.445844	20.42	10.2	2.29185	5.4	13	0.8	0	0	0	0	5
H079729802	2008	2	41	0	93	1	8	4	16	16	197	2	2	0	8	8	18.24	110	157.3	0.699301	33.26	18.9	4.34	6.2	13.4	0.6	0	1	1	1	3
H079630002	2008	2	44	0	79	5	8	4	19	12	133	2	2	0	8	8	28.29	64.5	159.7	0.403882	20.23	5	0.975309	4.7	13	0.7	0	0	0	0	4
H079530102	2008	2	38	0	95	4	1	2	16	15	174	2	2	0	8	8	12.27	75.4	161.4	0.467162	20.77	8.6	2.01728	5.7	12.2	0.8	3	0	0	0	2
H079329803	2008	2	23	0	84	4	2	6	19	11	162	2	2	0	8	8	44.95	65.2	166.5	0.391592	19.41	11.4	2.36444	5.2	13.6	0.8	2	0	0	0	5
H079329802	2008	2	49	0	81	4	8	6	19	15	170	2	2	0	8	8	9.32	73.4	158.2	0.46397	22.74	7.5	1.5	5.4	12.3	0.9	0	0	0	0	1
H079030302	2008	2	34	0	83	3	2	5	19	14	175	2	2	0	8	8	7.9	64.9	161.9	0.400865	18.01	7.8	1.59852	6.6	12.2	0.7	2	0	0	0	1
H079030103	2008	2	23	0	89	2	8	3	16	17	139				8	8	20.96	64.5	154.1	0.418559	21.1	9.8	2.15358	4.8	12.6	0.6	0	0	0	0	3
H079030102	2008	2	48	0	86	2	8	7	15	12	169				8	8	22.43	75.3	157.3	0.478703	21.86	5.5	1.1679	4.8	13	0.6	0	0	0	0	3
H078929802	2008	2	43	0	91	2	8	3	11	7	140	1	2	1	8	8	3.04	68.7	158.7	0.432892	21.8	6	1.34815	5.4	10.3	0.8	0	0	0	0	1
H078830102	2008	2	39	0	97	2	2	3	15	13	188	2	2	0	8	8	21.64	76.7	162.7	0.47142	21.68	6.3	1.50889	5.6	12.2	0.8	2	0	0	0	3
H078729902	2008	2	34	0	92	4	8	3	16	14	112	2	2	0	8	8	62.53	81.6	161.2	0.506203	25.78	8.9	2.02173	6.7	13.1	0.7	0	1	0	0	6
H078729702	2008	2	40	0	95	1	8	4	18	14	148	2	2	0	8	8	19.36	85.4	158.1	0.540164	27.44	17.7	4.15185	6.6	13.9	0.7	0	1	1	1	3
H078630202	2008	2	31	0	95	4	8	8	15	9	163	2	2	0	8	8	25.09	80.3	157.4	0.510165	22.81	9.5	2.2284	8.2	13.5	0.7	0	0	0	1	3
H078630102	2008	2	37	0	96	4	8	3	16	10	149	2	2	0	8	8	46.36	72.4	152.8	0.473822	23.51	5.2	1.23259	4.2	12.3	0.7	0	0	0	0	5
H078529702	2008	2	36	0	88	2	8	6	20	15	152	2	2	0	8	8	40.32	67.9	169.5	0.40059	19.6	6.1	1.32543	6.1	12.4	0.8	0	0	0	0	5
H078430002	2008	2	38	0	95	2	8	8	12	10	159	2	2	0	8	8	35.45	73.2	155.4	0.471042	23.06	13.6	3.19012	7	13.9	0.8	0	0	0	0	4
H078429902	2008	2	39	0	107	1	8	8	15	10	127	2	2	0	8	8	14.64	66.3	163.7	0.405009	20.45	10.9	2.87975	4.1	13.2	0.7	0	0	0	0	2
H078330302	2008	2	35	0	93	4	1	3	18	25	201	2	2	0	8	8	18.16	91.5	161.7	0.565863	28.57	7.5	1.72222	5.5	13.3	0.7	3	1	1	1	3
H078330004	2008	2	43	0	90	4	1	7	18	13	198	2	2	0	8	8	64.08	73.1	159.3	0.458883	21.67	8.1	1.8	6.8	14.3	0.8	3	0	0	0	6
H078130302	2008	2	38	0	90	2	8	6	15	21	205	2	2	0	8	8	37.12	82.9	160.7	0.515868	23.5	14.2	3.15556	7	14.3	0.7	0	0	0	1	5
H078130202	2008	2	35	0	105	1	8	5	14	10	168	2	2	0	8	8	23.12	70.4	162.5	0.433231	19.43	11.5	2.98148	4.8	13.6	0.8	0	0	0	0	3
H078130102	2008	2	41	0	88	3	8	7	13	8	178	2	2	0	8	8	10.9	65.9	150.8	0.437003	20.36	5.2	1.12988	6.2	11.3	0.7	0	0	0	0	2
H077939801	2008	2	30	0	93	5	8	4	21	19	151	2	2	0	8	8	9.11	89.2	161.3	0.553007	27.98	9.6	2.20444	4.4	11.5	0.8	0	1	1	1	1
H077929802	2008	2	35	0	83	4	8	6	18	12	181	2	2	0	8	8	13.72	83.3	163	0.511043	23.26	8.9	1.82395	4.7	12.6	0.7	0	0	0	1	2
H077929702	2008	2	41	0	89	1	8	8	34	57	170	2	2	0	8	8	25.67	76.3	152.3	0.500985	24.88	13	2.85679	4.8	14	0.8	0	0	0	0	3
H077430002	2008	2	45	0	111	1	8	7	19	16	198	2	2	0	8	8	47.14	80.4	155.8	0.516046	22.49	11.4	3.12444	5.8	12.9	0.7	0	0	0	1	5
H077429802	2008	2	43	0	101	2	8	4	17	11	185	2	2	0	8	8	29.28	90.3	160.4	0.562968	26.7	15.3	3.81556	9.3	13.6	0.6	0	1	1	1	4
H077359902	2008	2	29	0	99	1	2	5	19	30	225	2	2	0	8	8	56.51	109.1	165.1	0.660812	30.85	16.9	4.13111	7.6	14	0.7	2	1	1	1	6
H077159701	2008	2	37	0	99	6	1	1	20	18	217	2	2	0	8	8	7.99	76.2	157.7	0.483196	19.9	17.8	4.35111	7.1	13.7	0.7	3	0	0	0	1
H077039902	2008	2	35	0	93	6	8	8	16	9	151	2	2	0	8	8	8.19	66.3	164.1	0.404022	19.31	6.4	1.46963	5.5	13.3	0.8	0	0	0	0	1
H076929802	2008	2	37	0	95	2	8	7	18	19	153	2	2	0	8	8	30	81	157.8	0.513308	29.72	7.8	1.82963	5.5	13.4	0.8	0	1	0	1	4
H076830105	2008	2	24	0	88	5	1	7	18	16	142	2	2	0	8	8	118.97	74	160.7	0.460485	24.01	5.9	1.28198	5.5	13.8	0.8	3	0	0	0	6
H076830104	2008	2	25	0	94	1	8	3	15	10	162	2	2	0	8	8	16.74	67.1	169.1	0.396807	21.54	12.1	2.8084	7.5	13	0.7	0	0	0	0	2
H076830102	2008	2	51	0	98	4	8	8	20	19	221	2	2	0	8	8	66.61	78.3	155.6	0.503213	23.25	9.3	2.25037	5.8	13.4	0.7	0	0	0	0	6
H076729703	2008	2	21	0	84	3	8	8	12	7	253	2	2	0	8	8	22.28	65.9	167.1	0.394375	21.99	11.2	2.32296	4.3	13	0.8	0	0	0	0	3
H076729702	2008	2	46	0	102	1	8	6	16	13	229	2	2	0	8	8	25.86	67.7	166.6	0.406363	19.92	9.4	2.36741	5.2	13.7	0.7	0	0	0	0	3
H076630004	2008	2	25	0	93	4	8	7	29	28	247	2	2	0	8	8	30.12	68	168.8	0.402844	20.71	12.3	2.82444	5.9	13.8	0.7	0	0	0	0	4
H076629802	2008	2	46	0	95	2	8	3	14	9	199	1	2	1	8	8	25.66	66.5	161.6	0.41151	19.61	5.2	1.21975	4.7	13.3	0.7	0	0	0	0	3
H076530002	2008	2	35	0	79	5	8	2	24	8	185				8	8	16.21	59.5	162.2	0.366831	17.41	2.4	0.468148	5	15.3	0.9	0	0	0	0	2
H076230202	2008	2	48	0	92	4	8	3	15	14	190	2	2	0	8	8	15.37	76.5	159.5	0.479624	22.09	10.4	2.36247	6	12.8	0.7	0	0	0	0	2
H076229902	2008	2	37	0	85	4	8	6	17	13	180	2	2	0	8	8	8.91	70.7	160	0.441875	22.85	7.2	1.51111	5.6	13.5	0.7	0	0	0	0	1
H076229802	2008	2	50	0	100	2	8	2	14	12	244	2	2	0	8	8	4.06	71	161.5	0.439628	21.24	7.3	1.80247	4.3	11	0.8	0	0	0	0	1
H076229702	2008	2	40	0	95	1	8	6	13	10	150	2	2	0	8	8	8.88	75.3	153.9	0.489279	23.77	8.5	1.99383	4.1	12.1	0.6	0	0	0	0	1
H076130204	2008	2	21	0	94	6	1	7	29	16	130				8	8	61.49	73.1	177	0.412994	19.6	8.1	1.88	9.2	13	0.7	3	0	0	0	6
H075769903	2008	2	36	0	82	3	8	3	13	10	159	2	2	0	8	8	18.49	66.2	159	0.416352	20.69	8.2	1.66025	5.6	14	0.8	0	0	0	0	3
H075739902	2008	2	45	0	83	1	8	6	19	14	124	2	2	0	8	8	42.72	78.5	153.5	0.511401	24.15	6.8	1.39358	4.6	13.7	0.7	0	0	0	1	5
H075629702	2008	2	39	0	88	3	8	8	13	9	225	2	2	0	8	8	7.69	66.7	159.6	0.41792	21.08	7.3	1.58617	5	12.6	0.7	0	0	0	0	1
H075529902	2008	2	45	0	99	2	1	2	23	14	240	1	2	1	8	8	9.85	79	159.2	0.496231	23.2	7	1.71111	7.9	13.1	1.1	3	0	0	0	2
H075529802	2008	2	39	0	86	1	8	8	20	13	175	2	2	0	8	8	21.72	72.5	158	0.458861	22.43	12.3	2.61185	5.5	13.1	0.8	0	0	0	0	3
H075529703	2008	2	26	0	87				26	23	175	2	2	0	8	8	50.19	69.1	153.1	0.451339	24.02	8.2	1.76148	7.7	12.8	0.7		0	0	0	5
H075429802	2008	2	39	0	98	4	8	3	18	17	169	2	2	0	8	8	59.2	77	159	0.484277	23.26	12.4	3.00049	5.9	12.7	0.7	0	0	0	0	6
H075369902	2008	2	32	0	89	1	8	5	15	10	186	2	2	0	8	8	3.59	76.3	164	0.465244	22.53	15.3	3.36222	5.7	12.4	0.7	0	0	0	0	1
H075129802	2008	2	36	0	96	4	8	6	15	9	166	1	2	1	8	8	17.46	70.5	167.6	0.420644	20.29	10.7	2.5363	5.6	12	0.7	0	0	0	0	3
H075029803	2008	2	25	0	88	4	8	8	14	7	187	2	2	0	8	8	22.76	60.5	160.5	0.376947	17.31	5.2	1.12988	4.8	12.6	0.7	0	0	0	0	3
H075029802	2008	2	24	0	91	4	8	8	14	8	187				8	8	26.06	67	161.1	0.415891	21.46	11.3	2.53901	4.6	13.6	0.8	0	0	0	0	4
H075029801	2008	2	22	0	88	3	2	8	14	5	186	2	2	0	8	8	9.49	59.5	160.4	0.370948	18.7	11.7	2.54222	6.9	13.5	0.8	2	0	0	0	1
H074930102	2008	2	35	0	99	3	8	3	17	9	194	2	2	0	8	8	34.31	64.3	165	0.389697	18.37	8.1	1.98	5.9	13.2	0.8	0	0	0	0	4
H074830102	2008	2	41	0	102	3	8	6	14	9	186	2	2	0	8	8	68.41	61.9	160.4	0.38591	18.07	8.6	2.16593	5	12.9	0.7	0	0	0	0	6
H074829902	2008	2	42	0	79	1	8	7	15	16	150	2	2	0	8	8	33	77	159.8	0.481852	25.88	9.5	1.85309	5.2	12.8	0.8	0	1	0	0	4
H074729904	2008	2	23	0	84	2	8	6	14	11	160	2	2	0	8	8	7.68	59.5	154.7	0.384615	20.35	12.9	2.67556	6.3	12.1	0.8	0	0	0	0	1
H074729903	2008	2	25	0	81	4	8	3	16	12	156	2	2	0	8	8	5.95	58.8	156.3	0.3762	19.98	7.7	1.54	4.8	12.8	0.8	0	0	0	0	1
H074729902	2008	2	50	0	92	1	8	3	17	12	204	2	2	0	8	8	5.63	63.1	152.1	0.414859	20.92	11	2.49877	5.7	10.7	0.7	0	0	0	0	1
H074630202	2008	2	34	0	81	4	8	5	14	10	141	2	2	0	8	8	43.62	64	160.2	0.399501	19.87	7	1.4	5.1	12.7	0.7	0	0	0	0	5
H074530002	2008	2	51	0	100	2	8	7	20	34	225	1	2	1	8	8	53.82	77.8	155.9	0.499038	23.74	12.2	3.01235	6.2	12.9	0.7	0	0	0	0	6
H074529902	2008	2	35	0	87	5	8	4	19	17	128	2	2	0	8	8	83.15	72.1	167.9	0.429422	21.43	9.5	2.04074	5.7	13.7	0.8	0	0	0	0	6
H074529702	2008	2	41	0	130	3	8	8	16	16	211	2	2	0	8	8	39.53	74	159.5	0.46395	23.7	9.2	2.95309	7.3	13.8	0.7	0	0	0	0	5
H074430103	2008	2	30	0	84	2	8	8	15	9	180	2	2	0	8	8	43.51	61.5	157.1	0.39147	19.57	9.2	1.90815	8.4	12.7	0.7	0	0	0	0	5
H074229802	2008	2	34	0	87	2	8	6	10	8	180	2	2	0	8	8	5.39	75	162.4	0.461823	23.32	6.9	1.48222	4.2	10.9	0.6	0	0	0	0	1
H074130102	2008	2	40	0	88	2	8	5	16	15	238	2	2	0	8	8	67.28	74.2	157.8	0.470215	23.21	8.8	1.9121	6.4	13.1	0.7	0	0	0	0	6
H074129702	2008	2	33	0	87	1	8	8	13	14	153	2	2	0	8	8	7.47	86.5	166.8	0.518585	23.47	17.8	3.8237	9.9	13.9	0.8	0	0	1	1	1
H073930002	2008	2	36	0	86	4	1	2	16	15	140	2	2	0	8	8	63.52	74	162	0.45679	22.94	9.6	2.03852	4.8	13.3	0.6	3	0	0	0	6
H073830201	2008	2	33	0	84	1	8	8	16	15	176	2	2	0	8	8	43.95	69.5	163.1	0.426119	21.35	9.8	2.03259	4	12.3	0.7	0	0	0	0	5
H073830102	2008	2	37	0	89	2	8	3	15	13	169	2	2	0	8	8	38.72	61.8	160.5	0.385047	19.1	7.5	1.64815	5	13	0.7	0	0	0	0	5
H073729802	2008	2	35	0	94	1	8	2	15	13	207	1	2	1	8	8	3.93	76.3	158.5	0.481388	23.72	11.7	2.71556	5.4	12.1	0.7	0	0	0	0	1
H073630002	2008	2	36	0	85	2	8	6	21	14	244	2	2	0	8	8	25.86	71.5	158.2	0.45196	22.46	6.6	1.38519	4	12.4	0.7	0	0	0	0	3
H073429702	2008	2	32	0	91	3	8	6	13	10	176	2	2	0	8	8	16.72	61.4	164.5	0.373252	18.07	6.8	1.5279	5.1	12.7	0.7	0	0	0	0	2
H073329902	2008	2	25	0	90	1	2	4	13	13	184	2	2	0	8	8	42.84	69	161.5	0.427245	20.17	8.2	1.82222	7.6	13.8	0.6	2	0	0	0	5
H073230002	2008	2	34	0	97	4	8	4	24	11	171	2	2	0	8	8	11.85	65	159.1	0.408548	20.42	6.4	1.53284	5.4	13.3	0.7	0	0	0	0	2
H073229902	2008	2	36	0	92	3	8	5	14	13	175	2	2	0	8	8	13.95	72.1	152.2	0.473719	23.87	9.5	2.15802	5.1	13.4	0.8	0	0	0	0	2
H073130002	2008	2	40	0	88	2	8	5	12	9	197	2	2	0	8	8	15.27	75.5	151.3	0.499009	26.39	10.6	2.30321	4.9	13.1	0.7	0	1	0	0	2
H073030302	2008	2	31	0	89	1	8	4	17	13	166	2	2	0	8	8	11.29	71	161	0.440994	23.49	9.5	2.08765	6.4	12.6	0.8	0	0	0	0	2
H072769701	2008	2	45	0	92	2	8	6	14	12	210	2	2	0	8	8	13.18	84.1	155.2	0.541881	25.57	10.3	2.33975	7.4	12.6	0.7	0	1	0	1	2
H072759701	2008	2	38	0	88	3	8	1	29	26	158	2	2	0	8	8	36.08	107.8	166	0.649398	36.98	5.4	1.17333	5.1	13.3	0.9	0	1	1	1	4
H072729901	2008	2	48	0	98	4	1	8	29	33	165	1	2	1	8	8	4.44	79.2	157.2	0.503817	21.65	11.1	2.68593	9.1	11.6	0.7	3	0	0	0	1
H072229902	2008	2	26	0	97	5	8	3	14	10	152	1	2	1	8	8	25.13	65.4	167.7	0.389982	17.07	8.3	1.9879	5.6	12.8	0.6	0	0	0	0	3
H071830103	2008	2	24	0	95	1	8	8	12	8	212	2	2	0	8	8	84.02	76.4	168	0.454762	21.58	8.3	1.94691	8.9	13.4	0.8	0	0	0	0	6
H071830102	2008	2	51	0	108	2	8	8	16	12	232	2	2	0	8	8	54.68	87.3	159.2	0.548367	24.94	10.2	2.72	5.8	13.7	0.8	0	0	1	1	6
H071730103	2008	2	20	0	93	3	8	4	16	11	177				8	8	14.92	86.4	158.7	0.544423	26.28	18.4	4.22519	5.5	13.5	0.6	0	1	1	1	2
H071630304	2008	2	31	0	81	4	8	5	21	10	148				8	8	41.94	68.2	168	0.405952	19.45	5.7	1.14	6.4	13.2	0.6	0	0	0	0	5
H071630303	2008	2	33	0	93	2	8	8	18	13	152	2	2	0	8	8	23.92	69.2	164.9	0.419648	19.9	6.5	1.49259	5.5	12.6	0.7	0	0	0	0	3
H071630102	2008	2	38	0	90	2	8	3	16	11	161	2	2	0	8	8	5.41	64.8	159.3	0.40678	17.02	5.2	1.15556	5.1	11.4	0.8	0	0	0	0	1
H071430302	2008	2	45	0	93	4	8	4	33	62	223	2	2	0	8	8	63.23	94.6	162.8	0.581081	28.18	6.6	1.51556	4.1	15.3	0.7	0	1	1	1	6
H071430205	2008	2	26	0	92	4	8	3	15	10	167	2	2	0	8	8	77	71.2	156.9	0.453792	19.86	8.1	1.84	7.1	12.4	0.7	0	0	0	0	6
H071330102	2008	2	41	0	92	2	8	1	19	16	145	2	2	0	8	8	64.4	69.9	149	0.469128	18.33	4.2	0.954074	5.6	12.8	0.7	0	0	0	0	6
H071330002	2008	2	38	0	93	1	8	3	17	9	156	2	2	0	8	8	7	80.2	159.1	0.504085	24.85	8.3	1.90593	7	13.6	0.7	0	0	0	0	1
H071230302	2008	2	40	0	94	1	8	8	17	11	193	2	2	0	8	8	25.17	70.4	160	0.44	20.7	5.4	1.25333	6.4	13.5	0.7	0	0	0	0	3
H071229702	2008	2	39	0	97	1	2	5	16	6	196	2	2	0	8	8	25.65	77.7	167.9	0.462775	24.37	5.9	1.41309	5.9	14.5	0.7	2	0	0	0	3
H071129702	2008	2	47	0	98	3	8	5	21	20	172	2	2	0	8	8	7.24	67.4	167.9	0.401429	17.98	5.5	1.33086	4.3	12	0.6	0	0	0	0	1
H071030202	2008	2	26	0	89	5	8	8	17	19	180	2	2	0	8	8	54.18	77.1	168.3	0.458111	24.29	8.1	1.78	6.3	15.1	0.7	0	0	0	0	6
H071030002	2008	2	39	0	98	2	8	2	15	11	187	2	2	0	8	8	30.06	73.2	166.2	0.440433	19.11	7.4	1.79062	6.6	13	0.7	0	0	0	0	4
H071029902	2008	2	33	0	104	2	8	8	16	9	151	2	1	1	8	8	35.57	69.4	166.2	0.417569	19.91	8	2.05432	5.1	12.8	0.9	0	0	0	0	4
H070959702	2008	2	45	0	97	1	8	1	16	13	234	2	2	0	8	8	3.8	64.1	155.6	0.411954	19.62	6.1	1.46099	5	10.9	0.7	0	0	0	0	1
H070559801	2008	2	28	0	94	2	8	6	15	9	165	2	2	0	8	8	49.65	62.8	166.5	0.377177	18.14	8.4	1.94963	5	13.4	0.7	0	0	0	0	5
H070429702	2008	2	29	0	89	5	1	8	15	12	161	2	2	0	8	8	63.8	68.9	162	0.425309	20.2	6.4	1.40642	7	14.1	0.8	3	0	0	0	6
H070269702	2008	2	37	0	90	4	8	2	18	18	136	2	2	0	8	8	40.35	74.8	165.1	0.453059	21.46	9	2	6.2	12.6	0.7	0	0	0	0	5
H069859802	2008	2	20	0	93	4	8	6	14	10	149				8	8	26.88	59.1	160.4	0.368454	16.4	11.5	2.64074	6.7	13.6	0.8	0	0	0	0	4
H069849702	2008	2	40	0	91	1	8	5	19	13	215	2	2	0	8	8	23.33	73.2	160.5	0.456075	19.99	10.6	2.38173	4.7	13.6	0.8	0	0	0	0	3
H069839802	2008	2	46	0	85	5	8	5	14	11	166	1	2	1	8	8	102.74	76.2	166.3	0.458208	20.94	7.5	1.57407	6.8	13	0.7	0	0	0	0	6
H069839702	2008	2	29	0	90	1	8	5	13	12	165	2	2	0	8	8	35.99	65.9	161.2	0.408809	18.93	6.5	1.44444	6.3	13.5	0.8	0	0	0	0	4
H069829702	2008	2	42	0	84	2	8	5	11	8	156	2	2	0	8	8	17.03	67.7	157.8	0.429024	17.83	8	1.65926	6.1	13.9	0.6	0	0	0	0	2
H069659702	2008	2	34	0	93	5	1	5	14	16	163	2	2	0	8	8	42.34	81.1	161.9	0.500926	24.49	13.9	3.19185	8.5	12.4	0.6	3	0	0	0	5
H069649702	2008	2	39	0	106	4	8	5	14	15	210	2	2	0	8	8	26.68	98.2	160.7	0.611077	29.55	20.3	5.31309	6.6	12.4	0.8	0	1	1	1	4
H069639702	2008	2	46	0	94	4	8	1	17	9	249	1	2	1	8	8	3.38	73.2	159.5	0.458934	20.44	6.7	1.55506	4.9	11.3	0.8	0	0	0	0	1
H069259702	2008	2	38	0	77	1	1	2	17	15	164	2	2	0	8	8	61.15	71.6	161.7	0.442795	19.43	10.4	1.97728	5.4	12.4	0.6	3	0	0	0	6
H069039802	2008	2	38	0	86	6	1	4	16	17	142	1	2	1	8	8	53.65	62.9	150.5	0.41794	19.12	4.6	0.97679	6.1	14.5	0.7	3	0	0	0	6
H068930002	2008	2	32	0	93	2	2	3	15	6	180	1	2	1	8	8	40.56	73	159.6	0.457393	23.4	12.5	2.87037	5.9	12.7	0.6	2	0	0	0	5
H068929902	2008	2	46	0	95	5	8	6	16	15	196	1	2	1	8	8	35.94	87	156.6	0.555556	27.85	11.6	2.72099	6.2	14.6	0.8	0	1	1	1	4
H068929803	2008	2	47	0	100	2	8	8	25	17	169	2	2	0	8	8	6.09	64.6	158.1	0.408602	18.28	9.1	2.24691	5.8	11.1	0.8	0	0	0	0	1
H068729902	2008	2	36	0	89	1	8	3	24	19	133	2	2	0	8	8	8.49	68.1	152.4	0.44685	21.96	8.6	1.88988	4.6	11.9	0.7	0	0	0	0	1
H068629902	2008	2	32	0	74	1	8	8	17	23	176	2	2	0	8	8	85.96	62.5	165.7	0.377188	17.74	7.2	1.31556	4.6	13.4	0.6	0	0	0	0	6
H068530102	2008	2	44	0	93	1	8	4	13	6	188	2	2	0	8	8	35.77	60.5	151.5	0.39934	19.21	8.3	1.90593	5.3	12.1	0.7	0	0	0	0	4
H068530002	2008	2	44	0	95	5	8	8	18	15	181	2	2	0	8	8	42.66	74.5	164.5	0.452888	24.5	13.3	3.11975	7.4	13.8	0.6	0	0	0	0	5
H068529803	2008	2	22	0	90	3	8	6	16	9	152	2	2	0	8	8	53.29	70	169.2	0.413712	22.67	10.8	2.4	6.1	13.8	0.7	0	0	0	0	6
H068330002	2008	2	28	0	86	4	2	6	17	15	233	2	2	0	8	8	44.8	70	162.6	0.430504	20.99	23.1	4.90519	6.3	14.4	0.7	2	0	0	0	5
H068329802	2008	2	45	0	88	1	8	4	14	12	153	2	2	0	8	8	68.51	73.8	164.6	0.44836	20.19	11.9	2.58568	6.1	13.3	0.6	0	0	0	0	6
H068130003	2008	2	23	0	80	4	8	7	18	10	196	2	2	0	8	8	5.61	57.4	164.6	0.348724	17.27	5.8	1.14568	5.9	12.7	0.8	0	0	0	0	1
H068129802	2008	2	41	0	93	1	8	4	17	13	177	2	2	0	8	8	67.02	70	162	0.432099	22.1	10	2.2963	6	13.1	0.6	0	0	0	0	6
H068129702	2008	2	49	0	91	2	8	5	17	9	173	2	2	0	8	8	49.76	67.5	154.7	0.436328	19.47	10.3	2.31432	5.1	11.9	0.6	0	0	0	0	5
H066930302	2008	2	38	0	88	3	8	5	12	6	182	1	2	1	8	8	4.17	68.1	158.6	0.429382	23.18	11.5	2.49877	4.4	11.1	0.58	0	0	0	0	1
H066830302	2008	2	42	0	89	1	8	8	21	23	194	2	2	0	8	8	7.13	73.5	153.3	0.479452	25.28	11.2	2.46123	6.2	13.1	0.7	0	1	0	0	1
H066829702	2008	2	49	0	93	1	8	8	17	14	186	1	9	1	8	8	2.6	60.3	144.1	0.418459	17.29	8	1.83704	4.8	10.3	0.67	0	0	0	0	1
H066630303	2008	2	25	0	87	3	8	5	16	11	198	2	2	0	8	8	48.98	64	156.1	0.409994	21.18	9.1	1.95481	6.4	12.8	0.79	0	0	0	0	5
H066429904	2008	2	24	0	87	2	8	7	16	8	122				8	8	24.15	69	167.5	0.41194	21.42	11.7	2.51333	5.2	12.5	0.73	0	0	0	0	3
H066429902	2008	2	49	0	98	1	8	8	17	15	194				8	8	29.73	77.5	156	0.496795	24.24	9.9	2.39556	5.9	12.6	0.65	0	0	0	0	4
H066139702	2008	2	42	0	95	1	8	8	13	8	224				8	8	3.28	77	138.4	0.556358	24.17	8.5	1.99383	7.5	11.8	0.59	0	0	0	1	1
H066130102	2008	2	32	0	97	3	8	4	15	9	165	2	2	0	8	8	19.44	70.5	160.7	0.438706	22.42	10.9	2.61062	4.2	11.8	0.74	0	0	0	0	3
H066030202	2008	2	43	0	88	1	8	3	17	13	199	2	2	0	8	8	18.49	69	166.5	0.414414	20.38	8.7	1.89037	7.6	11.8	0.8	0	0	0	0	3
H065929703	2008	2	26	0	83	2	8	4	18	16	188	2	2	0	8	8	16.02	67.6	161.2	0.419355	21.2	7.2	1.47556	6.4	13.8	0.7	0	0	0	0	2
H065630002	2008	2	45	0	94	2	8	8	16	10	174	2	2	0	8	8	25.89	69.2	158.8	0.435768	20.5	11.1	2.5763	6.2	14.1	0.74	0	0	0	0	4
H065430202	2008	2	37	0	88	4	2	4	15	12	172	2	2	0	8	8	20.66	78.1	159.4	0.489962	23.54	8.2	1.78173	5.6	13.2	0.7	2	0	0	0	3
H065429902	2008	2	43	0	70	2	1	3	14	9	177	2	2	0	8	8	3.6	65.1	158.2	0.411504	17.22	4.8	0.82963	4.1	10.4	0.52	3	0	0	0	1
H065330202	2008	2	38	0	122	1	8	2	23	29	238	1	2	1	8	8	36.67	95.5	161.5	0.591331	32.63	27.7	8.3442	7.7	12.3	1.1	0	1	1	1	5
H064830001	2008	2	30	0	87	1	8	1	24	19	176	2	2	0	8	8	7.05	59.1	158.9	0.371932	16.52	3.4	0.73037			0.69	0	0	0	0	1
H064730102	2008	2	32	0	85	5	8	1	28	27	192	2	2	0	8	8	89.37	86.4	155.7	0.554913	25.78	5.6	1.17531	5.3	12.2	0.49	0	1	1	1	6
H064729702	2008	2	20	0	87	1	8	5	33	45	166	2	2	0	8	8	19.06	69	164	0.420732	22.53	13.4	2.87852	5.9	12.9	0.71	0	0	0	0	3
H064729701	2008	2	47	0	91	1	1	4	19	20	247	2	2	0	8	8	34.09	77.3	155	0.49871	25.02	10.7	2.4042	5.2	11.7	0.69	3	1	0	0	4
H064630202	2008	2	43	0	95	4	8	4	17	12	196	2	2	0	8	8	43.02	67.4	161.3	0.417855	20.41	7.8	1.82963	5.7	12.8	0.68	0	0	0	0	5
H064530102	2008	2	49	0	108	4	8	3	25	22	182	2	2	0	8	8	23.34	94.7	159.1	0.595223	31.49	11.5	3.06667	5.4	14.1	0.55	0	1	1	1	3
H064430102	2008	2	31	0	328	1	8	6	14	10	116	2	2	0	1	1	98.68	71.9	171.1	0.420222	20.8	3.6	2.91556	4.1	12.5	0.58	0	0	0	0	6
H064429702	2008	2	29	0	95	3	2	8	9	15	145	1	2	1	8	8	14.41	71.4	165.2	0.432203	20.67	8.9	2.08765	5.8	12.5	0.59	2	0	0	0	2
H064130002	2008	2	29	0	86	2	8	6	19	14	186	2	2	0	8	8	53.59	75.4	155.5	0.484887	23.74	6.7	1.42272	5.5	12.3	0.68	0	0	0	0	6
H064129902	2008	2	46	0	89	1	8	7	35	19	164	2	2	0	8	8	12.94	69.9	152.6	0.45806	19.15	10.9	2.39531	4	11.8	0.68	0	0	0	0	2
H063949702	2008	2	25	0	87	4	1	8	15	9	132	2	2	0	8	8	66.77	62.2	159	0.391195	17.84	7.5	1.61111	5.3	13.9	0.61	3	0	0	0	6
H063029903	2008	2	45	0	82	6	1	8	15	13	193	1	2	1	8	8	104.81	85.9	158.5	0.541956	24.04	8.1	1.64	7.3	13.9	0.81	3	0	1	1	6
H062929702	2008	2	33	0	92	5	8	4	20	16	189	2	2	0	8	8	34.46	90.4	158.2	0.571429	30.81	9.1	2.06716	8.3	14	0.7	0	1	1	1	4
H062829903	2008	2	26	0	99	5	1	3	16	11	164	2	2	0	8	8	33.5	77.5	159.3	0.486503	21.87	6.7	1.63778	6.4	13.1	0.5	3	0	0	0	4
H062729902	2008	2	28	0	143	4	1	6	26	47	234				8	8	124.26	94.2	155.7	0.60501	31.47	11.7	4.13111	7.4	13.5	0.6	3	1	1	1	6
H062629704	2008	2	25	0	89	1	8	8	15	8	206	2	2	0	8	8	18.96	81.4	162.2	0.50185	26.84	7.7	1.6921	7.7	13.5	0.8	0	1	0	0	3
H062629702	2008	2	28	0	87	4	8	3	20	16	204	2	2	0	8	8	53.88	90.2	166.1	0.543046	26.39	6	1.28889	7.7	13.8	0.8	0	1	1	1	6
H062430004	2008	2	53	0	167	3	8	2	52	47	235	2	2	0	8	8	116.29	95.4	151.5	0.629703	28.67	11.9	4.90691	7.3	15.5	0.9	0	1	1	1	6
H062430002	2008	2	25	0	90	3	8	8	14	7	150	2	2	0	8	8	19.1	73	157	0.464968	20.97	7	1.55556	5.6	13.2	0.7	0	0	0	0	3
H062429702	2008	2	38	0	90	4	8	3	18	17	181	2	2	0	8	8	24.81	82.8	152.5	0.542951	24.68	11.9	2.64444	5.2	13.8	0.9	0	0	0	1	3
H062290102	2008	2	45	0	93	1	8	8	25	40	194	2	2	0	8	8	30.55	90.1	156.6	0.575351	30.01	12.1	2.77852	6.7	12.9	0.7	0	1	1	1	4
H062240102	2008	2	34	0	85	2	8	1	10	9	173	2	2	0	8	8	52.09	71.6	157.7	0.454027	20.35	6.3	1.32222	5.4	14.1	0.7	0	0	0	0	5
H062159803	2008	2	45	0	82	2	1	4	16	12	175	1	2	1	8	8	42.83	63.2	163.7	0.386072	18.77	5.7	1.15407	5	13.7	0.7	3	0	0	0	5
H062159702	2008	2	37	0	99	1	8	4	13	10	168	2	2	0	8	8	34.75	85.4	162.4	0.525862	23.74	9.2	2.24889	5.5	12.9	0.6	0	0	1	1	4
H062030002	2008	2	37	0	96	4	8	1	15	9	182	2	2	0	8	8	29.61	70.4	157	0.448408	20.45	8.2	1.9437	4.2	12.6	0.7	0	0	0	0	4
H061930202	2008	2	32	0	97	2	8	3	12	10	229	1	2	1	8	8	41.14	71.4	161.6	0.441832	22.21	6	1.43704	5.9	12.5	0.8	0	0	0	0	5
H061829902	2008	2	40	0	89	2	8	8	11	11	179	2	2	0	8	8	25.54	76.5	155	0.493548	22.98	11.3	2.48321	6	13.7	0.66	0	0	0	0	3
H061629802	2008	2	34	0	79	4	8	8	17	16	125	2	2	0	8	8	44.8	76.2	160.5	0.474766	23.14	6.7	1.30691	4.6	13.2	0.58	0	0	0	0	5
H060630302	2008	2	31	0	87	1	8	4	14	12	156	2	2	0	8	8	8.59	81.1	166.5	0.487087	23.52	7.8	1.67556	6.4	13.1	0.9	0	0	0	0	1
H060330202	2008	2	32	0	92	5	2	5	17	15	189	2	2	0	8	8	20.75	77.6	162.8	0.476658	21.28	6.4	1.45383	5.9	14.5	0.9	2	0	0	0	3
H060330102	2008	2	50	0	147	2	8	1	58	76	218	2	2	0	8	8	160.92	86.3	152.3	0.566645	27.51	13.1	4.75481	5.3	13.8	0.9	0	1	1	1	6
H060329701	2008	2	39	0	99	2	8	8	13	11	154	2	2	0	8	8	14.03	72.1	160.4	0.449501	22.15	10.2	2.49333	4.4	13.1	0.8	0	0	0	0	2
H060130202	2008	2	44	0	90	2	8	3	16	17	183	2	2	0	8	8	20.11	79.9	158.6	0.503783	23.18	8.7	1.93333	5.8	13.9	0.69	0	0	0	0	3
H060030102	2008	2	38	0	89	1	8	2	16	16	192	2	2	0	8	8	9.44	77	155.8	0.494223	23.24	8	1.75802	4.3	12.7	0.8	0	0	0	0	1
H059730203	2008	2	24	0	84	2	2	1	12	8	168	1	2	1	8	8	30.45	63.8	166	0.384337	19.42	10.3	2.1363	6.3	12.5	1	2	0	0	0	4
H059730202	2008	2	27	0	77	3	1	6	21	13	158	2	2	0	8	8	57.77	61.2	165.5	0.369789	17.45	5	0.950617	5.4	14.3	0.9	3	0	0	0	6
H059730002	2008	2	40	0	101	2	8	7	15	17	212	2	2	0	8	8	22.03	74.8	168.5	0.443917	21.31	13.9	3.46642	4.3	13.8	0.9	0	0	0	0	3
H059529803	2008	2	28	0	80	2	8	2	15	9	228	2	2	0	8	8	60.63	61.3	156.3	0.392194	18.87	7.9	1.56049	6.3	12.7	0.9	0	0	0	0	6
H059429702	2008	2	46	0	90	5	8	8	18	12	164	2	2	0	8	8	11.16	73.6	159.9	0.460288	23	7.5	1.66667	6.6	11	0.8	0	0	0	0	2
H058929902	2008	2	32	0	90	2	8	4	14	10	151	2	2	0	8	8	16.7	63	166.1	0.37929	18.41	8.1	1.8	5	13.7	0.8	0	0	0	0	2
H058830102	2008	2	32	0	99	2	8	5	16	14	177	2	2	0	8	8	9.25	69.7	169.1	0.412182	20.46	9.2	2.24889	5.8	11.9	0.8	0	0	0	0	1
H058829702	2008	2	30	0	84	2	8	8	21	24	199	2	2	0	8	8	39.96	71.5	157.5	0.453968	22.25	6.8	1.41037	8.1	13.5	0.8	0	0	0	0	5
H058730002	2008	2	34	0	85	4	8	3	11	11	160	2	2	0	8	8	15.77	62.7	164.3	0.381619	20.04	5.4	1.13333	4.3	11.8	0.8	0	0	0	0	2
H058729702	2008	2	38	0	85	1	8	3	14	13	182	2	2	0	8	8	9.7	65.1	162.2	0.401356	20.18	9.5	1.99383	4.6	12.8	0.7	0	0	0	0	2
H058630002	2008	2	34	0	94	5	8	7	10	6	152	2	2	0	8	8	19.57	73.8	160.6	0.459527	20.98	9.8	2.27457	6.1	14.3	0.8	0	0	0	0	3
H058629802	2008	2	31	0	91	1	8	6	16	10	137	2	2	0	8	8	10.66	62.8	151.9	0.41343	17.99	8.7	1.95481	4.9	12.9	0.7	0	0	0	0	2
H058629702	2008	2	32	0	90	5	8	3	16	21	162	2	2	0	8	8	25.1	87.2	158.1	0.55155	29.17	7.5	1.66667	5.5	12.5	0.8	0	1	1	1	3
H058329901	2008	2	40	0	83	1	8	1	13	9	173	2	2	0	8	8	59.65	66.7	160.9	0.414543	19.74	6	1.22963	5.6	12.9	0.8	0	0	0	0	6
H058229903	2008	2	24	0	89	5	2	8	22	18	145	2	2	0	8	8	41.65	60.3	166.6	0.361945	16.93	8	1.75802	7.2	14.3	0.8	2	0	0	0	5
H058229902	2008	2	51	0	90	1	8	8	20	15	185	2	2	0	8	8	65.39	76	160.7	0.472931	23.27	6.5	1.44444	4.6	13.4	0.8	0	0	0	0	6
H058130202	2008	2	33	0	89	4	8	3	14	11	137	2	1	1	8	8	16.77	54.5	156.1	0.349135	14.65	8.1	1.78	5.1	14.4	0.8	0	0	0	0	2
H058129802	2008	2	39	0	85	3	8	8	19	15	144	2	2	0	8	8	7.44	72.5	166.6	0.435174	20.25	7.1	1.49012	4.1	13.7	0.8	0	0	0	0	1
H058030202	2008	2	35	0	92	2	8	4	16	11	180	2	2	0	8	8	34.88	73.2	160.4	0.456359	23.09	6.8	1.54469	6.4	14.1	0.7	0	0	0	0	4
H057830102	2008	2	35	0	82	2	8	8	14	14	154	2	2	0	8	8	15.85	80.8	155.8	0.518614	22.12	9.1	1.84247	5.7	12.9	0.7	0	0	0	1	2
H057730102	2008	2	32	0	131	1	8	8	13	13	202	2	2	0	0		22.06	81.3	163.7	0.49664	24.63	7.9	2.55531	4.9	12.7	0.7	0	0	0	0	3
H057629702	2008	2	42	0	93	1	8	8	13	10	148	2	2	0	8	8	10.67	77.4	163.2	0.474265	23.54	8.5	1.95185	5.4	12.9	0.8	0	0	0	0	2
H057030302	2008	2	35	0	84	3	8	4	15	14	207	2	2	0	8	8	34.28	80.1	162.7	0.492317	25.8	7.9	1.63852	5.7	13.2	1	0	1	0	0	4
H056929804	2008	2	20	0	85	5	8	6	11	9	219	2	2	0	8	8	7.55	73.9	166.4	0.444111	19.21	11.1	2.32963	5	13	0.8	0	0	0	0	1
H056929803	2008	2	21	0	84	5	8	4	15	8	274	2	2	0	8	8	23.02	74.6	160.1	0.465959	22.47	16.4	3.40148	9.4	13.4	0.9	0	0	0	0	3
H056929802	2008	2	48	0	77	1	8	8	15	11	212	2	2	0	8	8	15.95	91.1	156.4	0.582481	26.78	7.2	1.36889	5.1	13.8	0.8	0	1	1	1	2
H056830102	2008	2	31	0	82	4	8	8	17	20	161	2	2	0	8	8	33.61	85	157.1	0.541057	25.2	9.4	1.90321	4.5	13.1	0.8	0	1	1	1	4
H056429802	2008	2	25	0	89	4	2	7	16	9	141	2	2	0	8	8	58.44	66.3	166.8	0.397482	18.33	12.7	2.79086	5.3	11.9	0.8	2	0	0	0	6
H056330001	2008	2	47	0	89	4	8	8	17	11	209	2	2	0	8	8	31.55	84.7	165.7	0.511165	21.67	8.3	1.82395	6	12	0.8	0	0	0	1	4
H056329903	2008	2	28	0	85	2	8	4	11	12	160	1	2	1	8	8	48.65	74	153.8	0.481144	22.03	9.8	2.05679	6.3	14.4	0.8	0	0	0	0	5
H056229804	2008	2	22	0	86	1	8	8	14	16	206	2	2	0	8	8	43.26	69.8	161.1	0.433271	18.88	5	1.06173	6.2	13.5	0.8	0	0	0	0	5
H055930102	2008	2	39	0	96	3	8	8	28	32	205	2	2	0	8	8	15.63	78.4	160.5	0.488474	24.65	6.2	1.46963	5.3	12	0.8	0	0	0	0	2
H055929902	2008	2	30	0	95	1	8	4	18	15	172	2	2	0	8	8	22.83	83.2	156.9	0.530274	24.62	13.4	3.14321	7.9	13.6	0.8	0	0	0	1	3
H055829802	2008	2	43	0	212	4	8	8	18	15	195	2	2	0	1	1	6.92	67.3	161.6	0.41646	17.54	4.8	2.51259	7	10.9	0.8	0	0	0	0	1
H055530102	2008	2	43	0	98	2	8	1	20	19	170	2	2	0	8	8	5.56	77.4	155.8	0.496791	24.18	10.2	2.46815	7.2	13.1	0.8	0	0	0	0	1
H055530002	2008	2	39	0	86	1	8	1	18	8	168	2	2	0	8	8	5.47	73.2	159	0.460377	20.85	9	1.91111	6.2	12.8	0.8	0	0	0	0	1
H055330002	2008	2	33	0	89	2	8	5	13	9	170	2	2	0	8	8	8.51	66.2	168.1	0.393813	17.84	12	2.63704	5.9	13.1	0.8	0	0	0	0	1
H055329902	2008	2	41	0	96	1	8	1	14	12	188	2	2	0	8	8	18.9	84.2	158	0.532911	25.84	14.6	3.46074	5.9	15.1	1	0	1	0	1	3
H055229902	2008	2	43	0	89	1	8	1	19	11	207	2	2	0	8	8	45.7	82.6	165.9	0.49789	24.31	5.3	1.16469	6.1	12.9	1	0	0	0	0	5
H055229802	2008	2	29	0	88	1	8	8	18	18	145	2	2	0	8	8	12.41	71.2	169.1	0.421053	18.92	15.9	3.45481	6.7	12.5	0.8	0	0	0	0	2
H055130102	2008	2	39	0	85	1	8	6	14	6	172	2	2	0	8	8	16.91	66.9	160	0.418125	20	9	1.88889	4.1	12.3	0.7	0	0	0	0	2
H055129801	2008	2	28	0	83	3	8	2	16	12	171	2	2	0	8	8	32.3	68.7	162.2	0.423551	21.06	12	2.45926	8.6	14.2	0.8	0	0	0	0	4
H055029902	2008	2	39	0	96	2	8	1	16	14	139	2	2	0	8	8	15.12	70.3	159	0.442138	20.81	12.9	3.05778	7.1	13.6	0.8	0	0	0	0	2
H055029802	2008	2	40	0	85	3	8	4	13	10	158	2	2	0	8	8	92.34	81.1	157.4	0.515248	24.14	8.9	1.8679	8.1	13.1	0.8	0	0	0	1	6
H054849701	2008	2	30	0	99	4	1	4	14	12	130	1	2	1	8	8	20.06	69.2	162.4	0.426108	21.35	10.4	2.54222	6.1	13.6	0.8	3	0	0	0	3
H054839703	2008	2	23	0	84	4	8	8	14	7	150	2	2	0	8	8	18.35	75.9	166.5	0.455856	25.03	4.6	0.954074	5.9	12.8	0.8	0	1	0	0	3
H054839701	2008	2	48	0	95	5	8	8	16	9	138	2	2	0	8	8	9.43	79	163.1	0.484365	24.7	9.4	2.20494	5.3	14.2	0.9	0	0	0	0	1
H054829901	2008	2	31	0	81	1	2	8	10	8	184	2	2	0	8	8	34.21	97.6	162.5	0.600615	34.04	12.8	2.56	6.6	13.6	0.7	2	1	1	1	4
H054739704	2008	2	32	0	91	1	8	7	13	10	142	1	1	1	8	8	9.52	73.8	169.5	0.435398	22.52	7.8	1.75259	6.3	12.7	0.8	0	0	0	0	1
H054430002	2008	2	42	0	292	2	8	8	15	16	232	1	2	1	1	1	4.87	71	160.1	0.443473	20.87	4.1	2.95605	7.4	14.3	0.6	0	0	0	0	1
H054229902	2008	2	37	0	88	1	8	4	23	24	217	2	2	0	8	8	77.84	76.2	154.9	0.49193	24.42	7.9	1.71654	5.8	13.2	0.7	0	0	0	0	6
H054030102	2008	2	31	0	95	5	8	3	15	9	168	2	2	0	8	8	6.78	70.6	159.1	0.443746	20.82	10	2.34568	4.5	12.2	0.8	0	0	0	0	1
H053929802	2008	2	48	0	129	5	8	3	11	9	183	1	2	1	1	1	20.85	74.6	160.7	0.464219	22.73	8	2.54815	5.3	13.5	0.8	0	0	0	0	3
H053630202	2008	2	32	0	104	2	8	4	35	72	174	2	2	0	8	8	44.32	77.4	155.7	0.49711	24.34	9.1	2.33679	8.1	13.1	0.7	0	0	0	0	5
H053630005	2008	2	20	0	94	3	8	8	10	9	151	2	2	0	8	8	37.53	64.8	163.8	0.395604	19.53	9.3	2.15852	5.1	12.5	0.9	0	0	0	0	5
H053630002	2008	2	46	0	99	2	8	3	12	10	220	2	2	0	8	8	104.54	78.5	156.4	0.501918	23.63	7.3	1.78444	6.9	13.7	0.9	0	0	0	0	6
H053629902	2008	2	36	0	91	3	8	8	23	41	198	2	2	0	8	8	16.38	76	158.4	0.479798	25.63	6.3	1.41556	6.6	13	0.9	0	1	0	0	2
H053530002	2008	2	37	0	102	2	2	3	18	17	259	2	2	0	8	8	29.04	99	159.7	0.619912	37.01	16.7	4.20593	8.2	13.5	0.8	2	1	1	1	4
H053430302	2008	2	31	0	79	1	8	4	23	14	108	2	2	0	8	8	30.44	64	159.9	0.40025	19.24	2.9	0.565679	4.6	12.9	1	0	0	0	0	4
H053329902	2008	2	40	0	85	2	8	3	15	12	154	2	2	0	8	8	29.01	74.2	156.4	0.474425	23.1	9.4	1.97284	4.8	13.6	0.9	0	0	0	0	4
H053329802	2008	2	39	0	87	3	8	6	13	9	202	2	2	0	8	8	42.86	65.9	151.2	0.435847	19.25	7.5	1.61111	6.3	12.5	0.6	0	0	0	0	5
H053230302	2008	2	44	0	95	1	8	8	16	15	218	2	2	0	8	8	27.17	76	159.2	0.477387	24.11	10.3	2.41605	9.1	13.7	1	0	0	0	0	4
H053130302	2008	2	41	0	83	3	8	4	15	11	166	2	2	0	8	8	29.95	68.3	156.5	0.436422	21.44	9.8	2.0084	6.4	13.4	0.9	0	0	0	0	4
H053130202	2008	2	35	0	83	4	2	1	24	29	154	2	2	0	8	8	36.5	67.3	164.9	0.408126	19.79	3.4	0.69679	4.6	13.7	1	2	0	0	0	4
H053129802	2008	2	31	0	91	3	8	3	22	32	221	2	2	0	8	8	10.41	74.9	154.4	0.485104	21.77	8.1	1.82	4.8	13.3	0.7	0	0	0	0	2
H053029902	2008	2	40	0	93	1	8	3	15	6	167	2	2	0	8	8	4.74	76.8	155.3	0.494527	25.38	7.2	1.65333	6.8	11.8	0.9	0	1	0	0	1
H052929902	2008	2	33	0	76	1	8	1	18	18	178	2	2	0	8	8	9.64	86.3	157.2	0.548982	25.94	10.5	1.97037	5.9	13	0.9	0	1	1	1	2
H052829802	2008	2	47	0	92	2	8	1	25	10	170	2	2	0	8	8	70.62	68.3	161.2	0.423697	18.47	5.7	1.29481	5	12.6	0.9	0	0	0	0	6
H052729702	2008	2	36	0	87	5	2	3	17	16	231	2	2	0	8	8	41.55	79.2	154.3	0.513286	25.24	10.8	2.32	8.2	13.8	0.8	2	1	0	1	5
H052630302	2008	2	31	0	88	3	8	5	16	15	137	2	2	0	8	8	31.6	79.2	161.2	0.491315	24.13	7.6	1.65136	5.8	13.4	0.8	0	0	0	0	4
H052630002	2008	2	35	0	105	3	8	1	23	15	145	2	2	0	8	8	30.93	76.3	163	0.468098	19.31	15.6	4.04444	7.8	14	0.7	0	0	0	0	4
H052530202	2008	2	45	0	97	2	8	6	13	8	168	2	2	0	8	8	15.03	74.5	157	0.474522	22.27	7.5	1.7963	4.3	12.7	0.8	0	0	0	0	2
H052330002	2008	2	30	0	84	4	8	1	16	9	143	1	2	1	8	8	34.21	69.6	166.1	0.419025	20.66	16.3	3.38074	6.2	13.7	1	0	0	0	0	4
H052230102	2008	2	35	0	84	5	8	2	17	16	218	2	2	0	8	8	14.48	65.4	153.3	0.426614	19.91	6.2	1.28593	5.9	13.3	0.9	0	0	0	0	2
H052129902	2008	2	36	0	108	4	8	1	20	18	257	1	2	1	8	8	5.4	77.5	155.5	0.498392	23.2	18.2	4.85333	4.4	12.5	0.8	0	0	0	0	1
H052030001	2008	2	33	0	96	4	2	1	13	11	143	1	1	1	8	8	24.63	74.5	169.7	0.43901	21.53	8.5	2.01481	5.3	14.2	0.9	2	0	0	0	3
H051939702	2008	2	46	0	90	5	8	1	17	9	188	2	2	0	8	8	17.49	87	166.3	0.523151	24.08	7.5	1.66667	5.3	12.4	0.8	0	0	1	1	3
H051889702	2008	2	39	0	90	4	8	8	14	11	132	2	2	0	8	8	33.86	79.1	161.5	0.489783	24.35	5.3	1.17778	5.9	13.2	0.9	0	0	0	0	4
H051879702	2008	2	30	0	76	2	8	8	13	9	168	2	2	0	8	8	20.1	72.1	167.8	0.429678	18.11	9.1	1.70765	4.4	12.5	0.7	0	0	0	0	3
H051459803	2008	2	26	0	80	4	8	2	12	14	189	1	2	1	8	8	43.03	74	153.9	0.480832	22.12	14.4	2.84444	7.5	12	0.8	0	0	0	0	5
H051459802	2008	2	47	0	93	2	8	1	20	33	205	1	1	1	8	8	24.08	92.3	162.2	0.569051	28.09	20.3	4.66148	8.8	13.3	0.8	0	1	1	1	3
H051239802	2008	2	39	0	89	1	2	4	12	11	212	2	2	0	8	8	13.41	88.1	160.9	0.547545	26.03	8.2	1.80198	6.1	13.5	0.9	2	1	1	1	2
H051239702	2008	2	26	0	82	1	8	4	15	23	175	1	1	1	8	8	14.93	82.3	156	0.527564	21.37	5.6	1.13383	5.9	13.7	0.9	0	0	0	1	2
H051159802	2008	2	42	0	97	2	8	8	14	11	193	2	2	0	8	8	12.58	83	151.6	0.547493	26.45	9.3	2.22741	4.3	12.8	0.8	0	1	0	1	2
H051049802	2008	2	25	0	84	2	8	2	13	9	179	2	2	0	8	8	16.51	66	169.7	0.388922	18.65	6.9	1.43111	4.2	13.5	0.9	0	0	0	0	2
H050830102	2008	2	42	0	99	2	8	3	13	14	140	2	2	0	8	8	34.72	66.8	160.1	0.417239	22	8.4	2.05333	5.6	12.6	0.8	0	0	0	0	4
H050830003	2008	2	31	0	85	4	8	8	13	18	169	2	2	0	8	8	7.3	68.5	159.8	0.428661	22.01	10.9	2.28765	5.6	13.3	0.8	0	0	0	0	1
H050530002	2008	2	41	0	89				18	16	215	2	2	0			3.74	99	152	0.651316	30.64	15.2	3.34025	5.8	11.2	0.8		1	1	1	1
H050229804	2008	2	38	0	101	5	8	7	12	10	161	2	2	0	8	8	31.27	66.4	153.5	0.432573	20.8	10.6	2.64346	4	13.7	0.8	0	0	0	0	4
H049930202	2008	2	38	0	92	4	8	3	16	22	222	2	1	1	8	8	11.22	82.1	156.5	0.524601	23.4	12.6	2.86222	6.9	13.1	0.9	0	0	0	1	2
H049330203	2008	2	42	0	83	4	8	2	14	13	177	1	2	1	8	8	34.19	63.5	157.8	0.402408	17.95	11.2	2.29531	4.3	13	0.9	0	0	0	0	4
H049330102	2008	2	47	0	89	1	8	3	24	27	226	2	2	0	8	8	27.84	75.1	154.6	0.48577	21.46	10.5	2.30741	4	12.2	0.8	0	0	0	0	4
H049329802	2008	2	32	0	73	2	1	1	13	10	138	2	2	0	8	8	42.2	71	158	0.449367	18.83	11.4	2.05481	5.3	12.2	0.9	3	0	0	0	5
H049130202	2008	2	45	0	80	3	8	1	17	13	198	2	2	0	8	8	24	79.2	164.4	0.481752	21.68	9.7	1.91605	4.8	12.8	0.9	0	0	0	0	3
H049029902	2008	2	36	0	80	4	8	8	25	40	145	2	2	0	8	8	11.08	94.6	163.3	0.579302	29.55	5.8	1.14568	5.5	14.1	0.9	0	1	1	1	2
H048930302	2008	2	40	0	95	1	8	8	10	9	165	2	2	0	8	8	2.56	66.5	158.7	0.41903	20.13	10.3	2.41605	4.8	10.8	0.7	0	0	0	0	1
H048830202	2008	2	37	0	76	2	8	3	8	8	139	2	2	0	8	8	19.97	67.7	155.9	0.434253	21.56	12.5	2.34568	4.8	12.5	0.7	0	0	0	0	3
H048530303	2008	2	48	0	88	3	8	5	18	13	191	1	2	1	8	8	16.67	68	160.3	0.424205	22.07	6.8	1.47753	5.3	12.8	0.7	0	0	0	0	2
H048530102	2008	2	35	0	83	1	8	4	17	16	214	2	2	0	8	8	22.34	80.7	163.5	0.493578	22.89	11.2	2.29531	6.3	14.1	0.9	0	0	0	0	3
H048229802	2008	2	32	0	88	3	8	5	15	16	171	2	2	0	8	8	14.79	76.6	160.6	0.476961	24.81	13.8	2.99852	4.4	14.4	0.8	0	0	0	0	2
H048130302	2008	2	31	0	79	1	8	8	12	9	189	1	2	1	8	8	35.95	79	166	0.475904	19.89	7.1	1.38494	6.1	13.5	0.7	0	0	0	0	4
H048130201	2008	2	30	0	89	2	8	2	11	8	117	2	2	0	8	8	24.25	66.6	155.9	0.427197	21.02	12	2.63704	6	12.6	0.8	0	0	0	0	3
H048030003	2008	2	30	0	79	1	8	2	14	9	142	2	2	0	8	8	35.78	71	168.2	0.422117	19.69	9.5	1.85309	5	14.3	0.8	0	0	0	0	4
H048029803	2008	2	31	0	98	1	2	8	10	16	195	2	2	0	8	8	55.85	78.4	160.7	0.487866	25.29	10.9	2.63753	8.4	13.5	1.1	2	1	0	0	6
H047730102	2008	2	26	0	89	2	8	3	13	7	223	2	2	0	0	0	3.69	72	156.3	0.460653	22.51	9.1	1.99975	5.7	12.2	0.8	0	0	0	0	1
H047630102	2008	2	34	0	99	5	1	8	19	9	189	2	2	0	8	8	5.11	74.3	161	0.461491	24.3	15.1	3.69111	5.6	12.1	0.8	3	0	0	0	1
H047529904	2008	2	38	0	90	2	2	8	12	13	119	1	2	1	8	8	29.76	76.4	156.5	0.488179	24.87	6.3	1.4	5.9	12.7	0.8	2	0	0	0	4
H047529702	2008	2	28	0	86	3	2	4	14	10	170	2	2	0	8	8	6.32	67.6	158.2	0.427307	20.86	10.4	2.2084	6.8	12	1	2	0	0	0	1
H047430202	2008	2	38	0	85	4	8	1	11	10	175	2	2	0	8	8	2.16	71.4	152.2	0.46912	24.35	9.6	2.01481	4	10.7	0.7	0	0	0	0	1
H047230102	2008	2	29	0	100	4	1	8	12	8	159	2	2	0	8	8	1.4	66	165	0.4	19.1	11.3	2.79012	4.1	10.2	0.8	3	0	0	0	1
H047030102	2008	2	42	0	105	1	8	8	13	10	203	2	2	0	8	8	17.81	79.8	155.2	0.514175	24.83	7.8	2.02222	4.3	14.5	0.9	0	0	0	1	3
H046729702	2008	2	38	0	86	6	1	2	23	17	178	2	1	1	8	8	19.78	68.5	151	0.453642	22.37	6.8	1.44395	8.3	14.5	0.8	3	0	0	0	3
H046659702	2008	2	22	0	89	4	1	3	17	24	206	1	2	1	8	8	24.17	88.2	164.5	0.53617	28.46	15.8	3.4721	6	13.7	0.6	3	1	1	1	3
H046629701	2008	2	37	0	88	1	8	1	19	12	134	2	2	0	8	8	19.09	66.6	150	0.444	20.98	8	1.73827	4	11.4	0.7	0	0	0	0	3
H046429702	2008	2	28	0	156	4	1	2	20	28	184	2	2	0	1	1	55.32	91	159.7	0.569818	29.21	32.4	12.48	7.8	14.1	0.7	3	1	1	1	6
[truncated: 4,633 more rows]

## Sheet: Coding
code			code			code
sex	2	female	chol		cholesterol level	bmi_new	0	BMI<25kg/m2
	1	male	OC	1	oral contraceptives intake		1	BMI≥25kg/m2
mp	1	postmenopause		2	no oral contraceptive intake	wc_new	0	WC<85cm
	0	premenopause		9	unknown		1	WC≥85cm
glu		fasting glucose level	wh	1	Hormone replacement therapy	wcht_new	0	WC/Ht<0.51
dri	1	none		2	no hormone replacement therapy		1	WC/Ht≥0.51
(alcohol drinking history within 1 year)	2	less than once per month		9	unknown
	3	1/month	horm	1	if she ever had OC or HRT	ferritin group	1	ferritin≤9.57 ng/mL
	4	2~4 times/month		0	none	(premenopause)	2	9.57<ferritin≤17.32 ng/mL
	5	2~3 / week	diau	0	no diabetes treatment		3	17.32<ferritin≤25.86 ng/mL
	6	more than 4 times/week		1	diabetes treatment		4	25.86<ferritin≤36.62 ng/mL
smoke	1	current smoker		8	unknown		5	36.62<ferritin≤52.93 ng/mL
	2	occasional smoker	dia	0	normal		6	ferritin>52.93 ng/mL
	3	past smoker		1	diabetes	(postmenopause)	1	ferritin≤29.92 ng/mL
	8	never		8	unknown		2	29.92<ferritin≤43.9 ng/mL
exer	1	none	fer		ferritin level		3	43.9<ferritin≤56 ng/mL
(days of walking during 1 week)	2	1 day of walking	WC		waist circumference		4	56<ferritin≤72.73 ng/mL
	3	2 days	Ht		Height		5	72.73<ferritin≤98.21 ng/mL
	4	3 days	WC/Ht		WC/Ht		6	ferritin>98.21 ng/mL
	5	4 days	BMI		Body mass index
	6	5 days	insul		insulin level
	7	6 days	WBC		WBC count
	8	7 days (every day)	Hb		Hemoglobin level
			crea		creatinine level
			smo	0	never
				1	past smoker
				2	occasional smoker
				3	current smoker
